# Supplementary material for: Identification and validation of single-sample breast cancer radiosensitivity gene expression predictors
Source: Breast Cancer Res. 2018 Jul 4;20:64. doi: 10.1186/s13058-018-0978-y (PMC6033283; doi:10.1186/s13058-018-0978-y)
Supplement: Supplementary file 3 — Table S1. Genes included in the targeted 248-gene panel. (CSV 38 kb) [file 13058_2018_978_MOESM3_ESM.csv]

HUGO.Gene	Nanostring identifier	Accession	Illumina discovert	Illumina.HT12v4.probe	Group	Reference (if applicable)	Housekeeping	Target.Sequence
ABI3BP	ABI3BP	NM_015429.3	yes	ILMN_1673639	erneg_rtneg		NA	TATGATTCTAATCAAGCTGTATGTAGAGACTGAATGTGAAGTCAAGTCTGAGCACAAAAAGATAATGCACGATGAGATTGCCTACCATTTTATAGGATAT
ACCS	ACCS	NM_032592.1	yes	ILMN_3187680	erpos_rtpos		NA	GGCTGGCTTCTTCATCTGGGTTGACTTGAGAAAGTACCTGCCCAAGGGCACCTTTGAGGAGGAAATGCTGCTCTGGCGCCGCTTTTTGGACAACAAGGTG
ACSS1	ACSS1	NM_001252675.1	yes	ILMN_1752269	erpos_rtpos		NA	GGCAACATACTCCAAATAGTTGGGTTCTTCAGGGAAGCTATTAGAAACTCAGGTGACTTGTTAGAGCACTAACTTGGTCAGAGCCAAATCCTGGCAAACG
ACTB	ACTB	NM_001101.2			Housekeeping		TRUE	TGCAGAAGGAGATCACTGCCCTGGCACCCAGCACAATGAAGATCAAGATCATTGCTCCTCCTGAGCGCAAGTACTCCGTGTGGATCGGCGGCTCCATCCT
ACTG1	ACTG1	NM_001614.3	yes	ILMN_1704961	erpos_rtpos		NA	GCCGCTTCCGCTTAAATAACGGCGGGGGAGGCCGCGGTCGGTCTCAGTCGCCGCTGCCAGCTCTCGCACTCTGTTCTTCCGCCGCTCCGCCGTCGCGTTT
ADH1B	ADH1B	NM_000668.4				Tramm et al. CCR 2014	NA	ATAATCTTTAGTCATCGAATCCCAGTGGAGGGGACCCTTTTACTTGCCCTGAACATACACATGCTGGGCCATTGTGATTGAAGTCTTCTAACTCTGTCTC
AIDA	AIDA	NM_022831.2	yes	ILMN_1659752	erpos_rtpos		NA	TTGCCTTACTTTGCCCAGTTCCTAAGACTGTGAGTTGTCAAATCCCTAGACTGTAAGCTCTTCAAGGAGCAAGAGGCGCATTTTCTCCGTGTCATGTAAT
AKNA	AKNA	NM_030767.4	yes	ILMN_1770673	erneg_rtneg		NA	GGCCAGGGGCTGGGTGGCTTCTGGCGAACAAGCCAGTGGGGACAAACTTTCTGAACATTCCGAGGTCAACCCATCCGTTGAACTCAGCCCGGCAAGGTCC
ALYREF	ALYREF	NM_005782.3	yes	ILMN_1750518	erpos_rtpos		NA	TGCTGGTGTCCAATCTGGATTTTGGAGTCTCAGACGCCGATATTCAGGAACTCTTTGCTGAATTTGGAACGCTGAAGAAGGCGGCTGTGCACTATGATCG
JAML	AMICA1	NM_153206.2	yes	ILMN_1778723	erneg_rtneg		NA	TGCTATACTATTACTCCAATCTCAGTGTGCCTATTGGGCGCTTCCAGAACCGCGTACACTTGATGGGGGACATCTTATGCAATGATGGCTCTCTCCTGCT
APBB1IP	APBB1IP	NM_019043.3	yes	ILMN_1801710	erneg_rtneg		NA	GAGAGATGGATCTTCTGACTCAGAGTTTAGGAGTTGACACTCTCCCTCCTCCTGACCCTAATCCACCCAGAGCTGAATTTAACTACAGTGTGGGGTTTAA
AR	AR	NM_001011645.1				Eschrich et al. CCR 2012	NA	GCCATGGGCTGGCGATCCTTCACCAATGTCAACTCCAGGATGCTCTACTTCGCCCCTGATCTGGTTTTCAATGAGTACCGCATGCACAAGTCCCGGATGT
ARHGAP15	ARHGAP15	NM_018460.3	yes	ILMN_2208413	erneg_rtneg		NA	CAGTGGGAGGACATCCACGTTGTCACCGGAGCACTGAAGATGTTTTTCCGGGAGCTGCCTGAGCCGCTCTTCCCTTACAGTTTCTTTGAGCAGTTTGTGG
ARHGAP24	ARHGAP24	NM_001025616.2	yes	ILMN_1801833	erneg_rtneg		NA	GTTTTTTTCCACGTTTGGAGAACTGACAGTGGAACCCAGGAGAACCGAGAGAGGAAACACAATATGGATTCAGTGAGCCTGCTTTCGCCTGCTGTCTCTG
ARPC1B	ARPC1B_2	NM_005720.2	yes	ILMN_1804530	erpos_rtneg		NA	CGCAGTTCTGCACCACTGGCATGGATGGCGGCATGAGTATCTGGGATGTGAAGAGCTTGGAGTCAGCCTTGAAGGACCTCAAGATCAAATGACCTGTGAG
ARPIN	ARPIN	NM_182616.3	yes	ILMN_2189406	erneg_rtneg		NA	AGTGGCAAGAGGAATTTACATCCAAGCACTCAGATTTCAAAGCCCACATTCTTAACTACCGGACTATTCATATTACAGAGCAGGAAAAGGGTCTCAGACA
ASF1B	ASF1B	NM_018154.2				Speers et al. CCR 2015	NA	GTCAGTGCCTGTCAAGGCTCCAGTCCTGCTGAGCCAAAGGCTTTGTCATTCCTTTCTCTTCCTGTACATCTGAGCAGACCCACTCCAGCTTTCTGGTGTC
ATM	ATM	NM_138292.3				Speers et al. CCR 2015	NA	TGAAGATAAAGAACTTCAGTGGACCTTCATAATGCTGACCTACCTGAATAACACACTGGTAGAAGATTGTGTCAAAGTTCGATCAGCAGCTGTTACCTGT
AURKA	AURKA	NM_003600.2					NA	AGCTCCAGTTGGAGGTCCAAAACGTGTTCTCGTGACTCAGCAATTTCCTTGTCAGAATCCATTACCTGTAAATAGTGGCCAGGCTCAGCGGGTCTTGTGT
AUTS2	AUTS2	NM_015570.2	yes	ILMN_1749081	erneg_rtneg		NA	TGCAGGGACAGTGACAGTGAAAGTGCCAGTGGAGAATCCAAGGGCTTCCACCGGAGCAGCTCTCGGGAAAGGCTCAGTGATAGTTCAGCTCCTTCCAGCT
BATF	BATF	NM_006399.3				Speers et al. CCR 2015	NA	CACTGTGGGTTGCAGGCCCAATGCAGAAGAGTATTAAGAAAGATGCTCAAGTCCCATGGCACAGAGCAAGGCGGGCAGGGAACGGTTATTTTTCTAAATA
BCAR3	BCAR3	NM_003567.2				Speers et al. CCR 2015	NA	AGCGCCAGGCTGTGACTTTTGAAGGAACCGACATGTGGGAAAAAAACGACCAGAGCTGTGAAATCATGCTGAACCATTTGGCAACAGCGCGATTCATGGC
BCL2	BCL2	NM_000657.2				Kyndi et al. Acata Oncologica 2009	NA	GTGAAGCAGAAGTCTGGGAATCGATCTGGAAATCCTCCTAATTTTTACTCCCTCTCCCCGCGACTCCTGATTCATTGGGAAGTTTCAAATCAGCTATAAC
BIN1	BIN1	NM_004305.2				Speers et al. CCR 2015	NA	CCCAGGCAGAGGGGCGTTCTCCCAAAGATTAGGTCGTTTTCCAAAGAGCCGCGTCCCGGCAAGTCCGGCGGAATTCACCAGTGTTCCTGAAGCTGCTGTG
BLM	BLM	NM_000057.2				Speers et al. CCR 2015	NA	TGCTTGGTGAAGACTGTTTTATCCTGATGCCGACTGGAGGTGGTAAGAGTTTGTGTTACCAGCTCCCTGCCTGTGTTTCTCCTGGGGTCACTGTTGTCAT
BRCA1	BRCA1	NM_007294.3				Nilsson et al. Breast Cancer Res Treat 2014	NA	TCTTCTGAAGATACCGTTAATAAGGCAACTTATTGCAGTGTGGGAGATCAAGAATTGTTACAAATCACCCCTCAAGGAACCAGGGATGAAATCAGTTTGG
BRCA2	BRCA2	NM_000059.3				Nilsson et al. Breast Cancer Res Treat 2014	NA	CTTCAGAAGCTCCACCCTATAATTCTGAACCTGCAGAAGAATCTGAACATAAAAACAACAATTACGAACCAAACCTATTTAAAACTCCACAAAGGAAACC
BTG2	BTG2	NM_006763.2				Speers et al. CCR 2015	NA	TGCTCTCCTTGGGATGATGGCTGGCTAGTCAGCCTTGCATGTATTCCTTGGCTGAATGGGAGAGTGCCCCATGTTCTGCAAGACTACTTGGTATTCTTGT
BTRC	BTRC	NM_001256856.1	yes	ILMN_1815718	erpos_rtpos		NA	ATGATCAGAAAATAGTAAGCGGCCTTCGAGACAACACAATCAAGATCTGGGATAAAAACACATTGGAATGCAAGCGAATTCTCACAGGCCATACAGGTTC
BUB1B	BUB1B	NM_001211.4				Speers et al. CCR 2015	NA	GAGTCTTCTGTACCACAACGAAGCACACTAGCTGAACTAAAGAGCAAAGGGAAAAAGACAGCAAGAGCTCCAATCATCCGTGTAGGAGGTGCTCTCAAGG
C11orf52	C11ORF52	NM_080659.2	yes	ILMN_2050790	erpos_rtneg erpos_rtneg_comb		NA	TGGTATCCTTTTTCACACACCTTAAACTCCAAAGCTGAAGGGGAGGTGCTCCGGAAAAGCATTCTGAGCTTTTACATTCAGACACTAGGGCTGGCTTGGG
C1orf116	C1orf116	NM_023938.4	yes	ILMN_1706483	erneg_rtneg		NA	CTGATTCGTTATCTCTTCACCCACTGCCCTCTCAGTATCACCAGTCCCAAAGACAGGATACGTCCCTGTAACCCAATCTCTCGGTTGATTGATAGCAGAA
C3	C3	NM_000064.2	yes	ILMN_1713182	erneg_rtneg		NA	CATCTACCTGGACAAGGTCTCACACTCTGAGGATGACTGTCTAGCTTTCAAAGTTCACCAATACTTTAATGTAGAGCTTATCCAGCCTGGAGCAGTCAAG
C4orf19	C4orf19	NM_018302.2				Speers et al. CCR 2015	NA	CACTAGGAGAAAAATCTGAGTGGGTCATTGTGCCCATATCCACAGAAAATGCAGAAGTTGAACAGCTTGCTTGACAACCCTCAAACATCTTTGAGCACCT
ABL1	cABL	NM_005157.3				Eschrich et al. CCR 2012	NA	CTGCGTGAGCTATGTGGATTCCATCCAGCAAATGAGGAACAAGTTTGCCTTCCGAGAGGCCATCAACAAACTGGAGAATAATCTCCGGGAGCTTCAGATC
CASC4	CASC4	NM_177974.2	yes	ILMN_2325574	erpos_rtneg		NA	CCTCTTCAGCGTTTAATTCCAGGCTCAAACTTGGACAGTGAACCCAGAATTCAAACAGATATACTAAAGCAGGCTACCAAGGACAGAGTCAGTGATTTCC
CBX2	CBX2	NM_032647.3	yes	ILMN_1770678	erpos_rtneg erpos_rtneg_comb		NA	CAGGTCTTCGCCGCCGAGTGCATCCTGAGCAAGCGGCTCCGCAAGGGCAAGCTGGAGTACCTGGTCAAGTGGCGCGGCTGGTCCTCCAAACATAACAGCT
CCDC34	CCDC34	NM_080654.2	yes	ILMN_2288784	erpos_rtpos		NA	ACAGAAACAGGTGCGCTTACCAGAAAGCCGCCTGACACCATGGGAGGTGTGGTTTATTGGCAAAGAAAAAGAAGAACGTGACCGGCTGCAACTGAAAGCT
CCL19	CCL19	NM_006274.2	yes	ILMN_1769129	erneg_rtneg		NA	GACCTCAGCCAAGATGAAGCGCCGCAGCAGTTAACCTATGACCGTGCAGAGGGAGCCCGGAGTCCGAGTCAAGCATTGTGAATTATTACCTAACCTGGGG
CCR7	CCR7	NM_001838.2	yes	ILMN_1715131	erneg_rtneg		NA	TTCCGAAAACCAGGCCTTATCTCCAAGACCAGAGATAGTGGGGAGACTTCTTGGCTTGGTGAGGAAAAGCGGACATCAGCTGGTCAAACAAACTCTCTGA
CCT6A	CCT6A	NM_001762.3	yes	ILMN_1719611	erpos_rtpos		NA	GTTGAGAGAGCTGCAACTGTAAAGGGCAAGAACAGGCAGAGGTAAAAAGATGATGGAAGGTGTGGTGACTAAGGGCCACGGTTATTGGGTGAAATTTGAG
CD300A	CD300A	NM_001256841.1	yes	ILMN_1693552	erpos_rtneg		NA	CAATGACACCTGCAAGTATCACTGCGGCCAAGACCTCAACAATCACAACTGCATTTCCACCTGTATCATCCACTACCCTGTTTGCAGTGGGTGCCACCCA
CD68	CD68	NM_001251.2	yes	ILMN_1714861	erpos_rtneg		NA	ACCGGTCCATCTTGCTGCCTCTCATCATCGGCCTGATCCTTCTTGGCCTCCTCGCCCTGGTGCTTATTGCTTTCTGCATCATCCGGAGACGCCCATCCGC
CDK1	CDK1	NM_001786.4				Eschrich et al. CCR 2012	NA	GGTACCTATGGAGTTGTGTATAAGGGTAGACACAAAACTACAGGTCAAGTGGTAGCCATGAAAAAAATCAGACTAGAAAGTGAAGAGGAAGGGGTTCCTA
CDT1	CDT1	NM_030928.3				Speers et al. CCR 2015	NA	GCGGAGCGTCTTTGTGTCCGAACGCAAGCCTGCGCTCAGCATGGAGGTGGCCTGTGCCAGGATGGTGGGCAGCTGTTGTACTATCATGAGCCCTGGGGAA
CENPA	CENPA	NM_001042426.1	yes	ILMN_1801257	erpos_rtpos		NA	CACTTTGAGCAGTTGCCTGGAAGGCTGGGCATTTCCATCATATAGACCTCTGCCCTTCAGAGTAGCCTCACCATTAGTGGCAGCATCATGTAACTGAGTG
CENPN	CENPN	NM_018455.4	yes	ILMN_1720526	erpos_rtpos erpos_rtneg_comb		NA	TGAACTGACAACAATCCTGAAGGCCTGGGATTTTTTGTCTGAAAATCAACTGCAGACTGTAAATTTCCGACAGAGAAAGGAATCTGTAGTTCAGCACTTG
CES1	CES1	NM_001266.4	yes	ILMN_2359945	erpos_rtpos		NA	TCTGTGACCATCTTTGGAGAGTCAGCGGGAGGAGAAAGTGTCTCTGTTCTTGTTTTGTCTCCATTGGCCAAGAACCTCTTCCACCGGGCCATTTCTGAGA
CIPC	CIPC_2	NM_033426.2	yes	ILMN_2097858	erpos_rtneg		NA	GTGACCAGAAAGATCTCCATCGGTTGCCCAAGGCTGTAAGTAGTGATGGTTTTAGCGATGAATAACGTAATTGGCTATGAAGTACTGTGGCAGAGCTGCT
JUN	cJun	NM_002228.3				Eschrich et al. CCR 2012	NA	ACACAGCCAGCCAGCCAGGTCGGCAGTATAGTCCGAACTGCAAATCTTATTTTCTTTTCACCTTCTCTCTAACTGCCCAGAGCTAGCGCCTGTGGCTCCC
CLK1	CLK1	NM_004071.3	yes	ILMN_1652790	erpos_rtneg		NA	TTAAAAATGTGGATAGATACTGTGAAGCTGCTCGCTCAGAAATACAAGTTCTGGAACATCTGAATACAACAGACCCCAACAGTACTTTCCGCTGTGTCCA
CLTC	CLTC	NM_004859.2			Housekeeping		TRUE	GGGTATCAACCCAGCAAACATTGGCTTCAGTACCCTGACTATGGAGTCTGACAAATTCATCTGCATTAGAGAAAAAGTAGGAGAGCAGGCCCAGGTGGTA
COBL	COBL	XM_005271750.1				Speers et al. CCR 2015	NA	CCATCCATGCACTCACGTTCTCTTACGCTGGGTCCATCCCTCTCGCTGGGCAGCATCTCAGGGGTGTCCGTGAAGTCGGAGATGAAGAAGCGCCGAGCCC
CPE	CPE	NM_001873.2				Speers et al. CCR 2015	NA	GAATGAGAAAGAAGGTGGTCCAAATAATCATCTGTTGAAAAATATGAAGAAAATTGTGGATCAAAACACAAAGCTTGCTCCTGAGACCAAGGCTGTCATT
CPNE1	CPNE1	NM_001198863.1	yes	ILMN_2307025, ILMN_1670841	erpos_rtneg		NA	ATGGCCCACTGCGTGACCTTGGTTCAGCTGTCCATTTCCTGTGACCATCTCATTGACAAGGACATCGGCTCCAAGTCTGACCCACTCTGCGTCCTTTTAC
CST3	CST3	NM_000099.2	yes	ILMN_1800354	erneg_rtneg		NA	CCCTTCCATGACCAGCCACATCTGAAAAGGAAAGCATTCTGCTCTTTCCAGATCTACGCTGTGCCTTGGCAGGGCACAATGACCTTGTCGAAATCCACCT
CTSK	CTSK	NM_000396.2	yes	ILMN_1758895	erneg_rtneg		NA	TCTCATTCCCGCAGTAATGACACCCTTTATATCCCAGAATGGGAAGGTAGAGCCCCAGACTCTGTCGACTATCGAAAGAAAGGATATGTTACTCCTGTCA
CXCL12	CXCL12	NM_199168.3	yes	ILMN_1791447	erneg_rtneg		NA	CCGCCCGCCCGCCCGCCCGCGCCATGAACGCCAAGGTCGTGGTCGTGCTGGTCCTCGTGCTGACCGCGCTCTGCCTCAGCGACGGGAAGCCCGTCAGCCT
CXCR4	CXCR4	NM_001008540.1	yes	ILMN_1801584	erpos_rtpos		NA	TTCGCCTGTTGGCTGCCTTACTACATTGGGATCAGCATCGACTCCTTCATCCTCCTGGAAATCATCAAGCAAGGGTGTGAGTTTGAGAACACTGTGCACA
DCBLD1	DCBLD1	NM_173674.1	yes	ILMN_1695604	erpos_rtneg		NA	CTCTTGTTGAACACAAGTGAAGTAACCGTCCGCTTTGAGAGTGGATCCCACATTTCTGGCCGGGGTTTTTTGCTGACCTATGCGAGCAGCGACCATCCAG
DCN	DCN	NM_001920.3	yes	ILMN_1683194	erneg_rtneg		NA	ATCATCCTCCTTCTGCTTGCACAAGTTTCCTGGGCTGGACCGTTTCAACAGAGAGGCTTATTTGACTTTATGCTAGAAGATGAGGCTTCTGGGATAGGCC
DENND1B	DENND1B	NM_001195215.1	yes	ILMN_1862521, ILMN_1789436	erpos_rtpos erpos_rtneg_comb		NA	AGAATCACCATTTAGTGACTTGAACAACCTACCAAGTGATGTGGTCTCGGCCTTGAAAAATAAACTGAAGAAGCAGTCTACAGCTACGGGTGATGGAGTA
DNAJB4	DNAJB4	NM_007034.3				Speers et al. CCR 2015	NA	GCTGCTCAATTAATGTACCAACACTGGATGGAAGAAACATACCTATGTCAGTAAATGATATTGTGAAACCCGGAATGAGGAGAAGAATTATTGGATATGG
DNAJB9	DNAJB9	NM_012328.1	yes	ILMN_1773742	erpos_rtneg		NA	GCCCGGATGCTGAAGCAAAATTCAGAGAGATTGCAGAAGCATATGAAACACTCTCAGATGCTAATAGACGAAAAGAGTATGATACACTTGGACACAGTGC
DNALI1	DNALI1	NM_003462.3	yes	ILMN_1745501	erpos_rtneg erpos_rtneg_comb	Tramm et al. CCR 2014	NA	GGTAAGCTGGAGGACTTCATCCTTCAGTTAGGCTGCACAAGTAACATTACCTAAAAGGCACTAACATGCTCAGGTTCCCCAGAAAGAGGCGTAAGAAGGG
DNMT3B	DNMT3B	NM_175850.1				Speers et al. CCR 2015	NA	CGAAGGCGGCCCATTCGAGTCCTGTCATTGTTTGATGGCATCGCGACAGGCTACCTAGTCCTCAAAGAGTTGGGCATAAAGGTAGGAAAGTACGTCGCTT
DSG2	DSG2_2	NM_001943.3	yes	ILMN_3251672	erneg_rtneg		NA	CTGCTTTAACGTTGGAAGTGGACTTCACTTACAGGTCTTAAGCACAAGAAATGAAAATAAGCTGCTTCCTAAACATCCTCATTTAGTGCGGCAAAAGCGC
DTL	DTL	NM_016448.2				Speers et al. CCR 2015	NA	AACATGCAAAGGTCATCAATGCAGCCTCAAGTCAGTTGCCTTTTCTAAGTTTGAGAAAGCTGTATTCTGTACGGGTGGAAGAGATGGCAACATTATGGTC
EEF1B2	EEF1B2_2	NM_001037663.1	yes	ILMN_1701930	erpos_rtpos		NA	AGTCTTACGAAAAGGAAAAGGCCAGCCTGCCAGGAGTGAAGAAAGCTTTGGGCAAATATGGTCCTGCCGATGTGGAAGACACTACAGGAAGTGGAGCTAC
EFNA1	EFNA1_2	NM_004428.2	yes	ILMN_2371055	erneg_rtneg		NA	TGCTGCCCCACGCCTCTTCCCACTTGCCTGGACTGTGCTGCTCCTTCCACTTCTGCTGCTGCAAACCCCGTGAAGGTGTATGCCACACCTGGCCTTAAAG
EGFL6	EGFL6	NM_015507.2	yes	ILMN_2057479	erpos_rtneg		NA	TTGACTGGAATCCTGCTGATCGAGATAATGCTATTGGCTTCTATATGGCAGTTCCGGCCTTGGCAGGTCACAAGAAAGACATTGGCCGATTGAAACTTCT
ELOVL5	ELOVL5	NM_021814.3	yes	ILMN_2174369	erpos_rtneg		NA	TTTCCACCAGTGCGAGAGAGGATGTATACTTTTCAAGAGAGATGATTGCCTATTTACCGTTTGACAGAGTCCCGTAGATGAGCAATGGGGAACTGGTTGC
EMP3	EMP3	NM_001425.2				Speers et al. CCR 2015	NA	GGGAAAGAGTCCCTGAATCTCTGGTACGACTGCACGTGGAACAACGACACCAAAACATGGGCCTGCAGTAATGTCAGCGAGAATGGCTGGCTGAAGGCGG
ENTPD1	ENTPD1	NM_001098175.1	yes	ILMN_1773125	erpos_rtneg_comb		NA	CCCATATGAAACCAATAATCAGGAAACCTTTGGAGCTTTGGACCTTGGGGGAGCCTCTACACAAGTCACTTTTGTACCCCAAAACCAGACTATCGAGTCC
ERBB2	ERBB2	NM_001005862.1					NA	ACAGACACGTTTGAGTCCATGCCCAATCCCGAGGGCCGGTATACATTCGGCGCCAGCTGTGTGACTGCCTGTCCCTACAACTACCTTTCTACGGACGTGG
ESR1	ESR1	NM_000125.2					NA	AGGAACCAGGGAAAATGTGTAGAGGGCATGGTGGAGATCTTCGACATGCTGCTGGCTACATCATCTCGGTTCCGCATGATGAATCTGCAGGGAGAGGAGT
EXOC2	EXOC2_2	NM_018303.4	yes	ILMN_1731180	erneg_rtneg		NA	TGACCTGTTACAGACTATCCAGGATCTCATCTTGGATCTCCGAGTACGTTGCGTAATGGCCACGTTGCAGCACACGGCGGAAGAAATAAAGAGATTAGCT
FAAH2	FAAH2	NM_174912.3	yes	ILMN_1679158	erpos_rtneg		NA	CTGAAGGGAGCTGGTGCCATTCCTCTTGGCATAACCAACTGTAGTGAGTTGTGTATGTGGTATGAATCCAGTAACAAGATCTATGGCCGATCAAACAACC
FGR	FGR	NM_001042747.1	yes	ILMN_2368318	erpos_rtneg		NA	GCTACTACATCACCACACGGGTTCAGTTCAACTCGGTGCAGGAGCTGGTGCAGCACTACATGGAGGTGAATGACGGGCTGTGCAACCTGCTCATCGCGCC
FLI1	FLI1	NM_001167681.2	yes	ILMN_1665738	erneg_rtneg		NA	GGGCCCTCCGTTATTACTATGATAAAAACATTATGACCAAAGTGCACGGCAAAAGATATGCTTACAAATTTGACTTCCACGGCATTGCCCAGGCTCTGCA
FOXA1	FOXA1	NM_004496.2				W�rnberg et al. Abstract San Antonio?	NA	TGATACATTCTCAAGAGTTGCTTGACCGAAAGTTACAAGGACCCCAACCCCTTTGTCCTCTCTACCCACAGATGGCCCTGGGAATCAATTCCTCAGGAAT
FOXC1	FOXC1	NM_001453.1				Jensen et al. JNCI 2015	NA	TCGGTGCGGGAGATGTTCGAGTCACAGAGGATCGGCTTGAACAACTCTCCAGTGAACGGGAATAGTAGCTGTCAAATGGCCTTCCCTTCCAGCCAGTCTC
FZD2	FZD2	NM_001466.2				Speers et al. CCR 2015	NA	GGAGGAGACGCGTTTCGCGCGCCTCTGGATCCTCACCTGGTCGGTGCTGTGCTGCGCTTCCACCTTCTTCACTGTCACCACGTACTTGGTAGACATGCAG
GALC	GALC	NM_000153.2				Speers et al. CCR 2015	NA	AGACGGCACTGAGCCCTCCCACATGCATTATGCACTAGATGAGAATTATTTCCGAGGATACGAGTGGTGGTTGATGAAAGAAGCTAAGAAGAGGAATCCC
GAPDH	GAPDH	NM_002046.3			Housekeeping		TRUE	CACTCCTCCACCTTTGACGCTGGGGCTGGCATTGCCCTCAACGACCACTTTGTCAAGCTCATTTCCTGGTATGACAACGAATTTGGCTACAGCAACAGGG
GART	GART	NM_000819.3	yes	ILMN_1793220	erpos_rtpos		NA	GCCCAACAGCAGAAGCGGCTCAGTTAGAGTCCAGCAAAAGGTTTGCCAAAGAGTTTATGGACAGACATGGAATCCCAACCGCACAATGGAAGGCTTTCAC
GCSH	GCSH	NM_004483.4	yes	ILMN_2090782	erpos_rtpos		NA	ACAGAGGAAGGTGGAAGTTTTGATCAGTATAGCACATGGTGTTTTTAAGTTGTTAAACCACGTTCAGGTTTCCACTTAAGTCATGGGAATAAAAGTGGAC
GDPD5	GDPD5	NM_030792.6	yes	ILMN_1701643	erpos_rtneg		NA	GAGAAGCTTATTTTCTCAGAGATCAGCGATGGTGTAGAGGTCTCCGATGTGCTCTCCGTATGTTCAGACAACAGTTATGACACATATGCCAACAGCACCG
GIMAP7	GIMAP7	NM_153236.3	yes	ILMN_1776678	erneg_rtneg		NA	AGTGCAACGAAGGGGCTTACTTTTCTGATGACATATACAAGGACACAGAGGAAAGGCTGAAACAACGGGAAGAGGTTTTGAGGAAAATCTACACTGACCA
GINS2	GINS2	NM_016095.2				Speers et al. CCR 2015	NA	GTGTAGATACAGCAGGAGTGGCCATGTGGTCCACGGCTTTTTACCCCTTCTTGATCCTGATTTCTTGGGCTGAATTTAGACTCTCTCACAGAGGTGGCTC
GINS3	GINS3	NM_001126129.1	yes	ILMN_1754272	erpos_rtneg_comb		NA	AAGGGAAAGGCAGACGAATGGCATGGCTTTTACTAAAGAAAAGATGTTGGCCTCATACTCTATACTCAGGGCTTAATGAACTGGAATCTGCATAACTCAG
GLRX3	GLRX3	NM_001199868.1	yes	ILMN_3247462	erpos_rtpos		NA	CAGAGTTGACCAAAAAAGTTCAGCGACATGCATCTAGTGGCTCCTTCCTACCCAGCGCTAATGAACATCTTAAAGAAGATCTCAACCTTCGCTTGAAGAA
GPSM3	GPSM3	NM_001276501.1	yes	ILMN_1662799	erneg_rtneg		NA	AGCCCATTGCATGCCCTCAACTCTTGCTTGGCAGGGGTACCAGAGACTGAAAGACACGGCACAAATCTCAATATTCATCTCCCACATCACCTTCCCTGGG
GUSB	GUSB	NM_000181.3			Housekeeping		TRUE	CCGATTTCATGACTGAACAGTCACCGACGAGAGTGCTGGGGAATAAAAAGGGGATCTTCACTCGGCAGAGACAACCAAAAAGTGCAGCGTTCCTTTTGCG
HBA1	HBA1	NM_000558.4	yes	ILMN_3240144	erpos_rtneg		NA	CACTTCGACCTGAGCCACGGCTCTGCCCAGGTTAAGGGCCACGGCAAGAAGGTGGCCGACGCGCTGACCAACGCCGTGGCGCACGTGGACGACATGCCCA
hCG2023290	hCG2023290	hCT2320263.1				Tramm et al. CCR 2014	NA	CAGCCTCCCGAGTAGCTGGGATTACAGGTGCCCACCACCACACCTAGCCAACATGGCGGAACTGTCTCTACTAAAAATACAGAAATTAGCCAGGTGTGAT
HDAC1	HDAC1	NM_004964.2				Eschrich et al. CCR 2012	NA	CAAGCCGGTCATGTCCAAAGTAATGGAGATGTTCCAGCCTAGTGCGGTGGTCTTACAGTGTGGCTCAGACTCCCTATCTGGGGATCGGTTAGGTTGCTTC
HELLS	HELLS	NM_018063.3				Speers et al. CCR 2015	NA	GATGGGTCCATGTCTTACTCAGAGAGAGAAAAAAACATGCACAGCTTCAACACGGATCCAGAGGTGTTTATCTTCTTAGTGAGTACACGAGCTGGTGGCC
HGF	HGF	NM_000601.4					NA	TCATTGGTAAAGGACGCAGCTACAAGGGAACAGTATCTATCACTAAGAGTGGCATCAAATGTCAGCCCTGGAGTTCCATGATACCACACGAACACAGCTT
HIF1A	HIF1	NM_001530.2				Trastour et al. Int J Cancer 2007	NA	ATGGATGATGACTTCCAGTTACGTTCCTTCGATCAGTTGTCACCATTAGAAAGCAGTTCCGCAAGCCCTGAAAGCGCAAGTCCTCAAAGCACAGTTACAG
EPAS1	HIF2alfa/EPAS1	NM_001430.3					NA	TGCACTGAGCTATGTGACTCGGATGGTCTTTCACACGGCACATTTGGACATTTCCAGAACTACCATGAGATGGTTTAGACGGGAATTCATGCAAATGAGG
HLA-DQA1	HLA-DQA1	NM_002122.3				Tramm et al. CCR 2014	NA	TGAGGTTCCTGAGGTCACAGTGTTTTCCAAGTCTCCCGTGACACTGGGTCAGCCCAACACCCTCATTTGTCTTGTGGACAACATCTTTCCTCCTGTGGTC
HLA-DQA2	HLA-DQA2	NM_020056.4	yes	ILMN_3249667	erpos_rtneg		NA	GCAGTTGCCTATGTTTAGCAAATTTATAAGTTTTGACCCGCAGAGTGCACTGAGAAATATGGCTGTGGGAAAACACACCTTGGAATTCATGATGAGACAG
HLA-DQB1	HLA-DQB1	NM_002123.3	yes	ILMN_1661266	erpos_rtneg		NA	GGGGACCCGGGCGGAGTTGGACACGGTGTGCAGACACAACTACGAGGTGGCGTTCCGCGGGATCTTGCAGAGGAGAGTGGAGCCCACAGTGACCATCTCC
HNRNPA1	HNRNPA1	NM_002136.2	yes	ILMN_1663447	erpos_rtpos		NA	GCAGATACGTTCGTCAGCTTGCTCCTTTCTGCCCGTGGACGCCGCCGAAGAAGCATCGTTAAAGTCTCTCTTCACCCTGCCGTCATGTCTAAGTCAGAGT
HOOK1	HOOK1	NM_015888.4				Speers et al. CCR 2015	NA	GGGGCAGCAGATTTCAGAAGCACTTATCCCTGATTTAAACCAAATAACCGAATGTTCAGATCCAGTGGAGCTTGGGAGGTTGCTCCAGCTTATTTTAGGT
HOXC13	HOXC13	NM_017410.2				Speers et al. CCR 2015	NA	ACTCCTCACACTTTCACCTTTACTGATTTCCAGAGGAAAGCTAGAGGATCTAGTTCAAGAGGCAAGAAGATCTGGCCCTCAATTAGCTAGATGTAGATGC
HPRT1	HPRT1	NM_000194.1	yes	ILMN_1736940	erpos_rtpos, Housekeeping		TRUE	TGTGATGAAGGAGATGGGAGGCCATCACATTGTAGCCCTCTGTGTGCTCAAGGGGGGCTATAAATTCTTTGCTGACCTGCTGGATTACATCAAAGCACTG
C1orf132	HS.445414	XR_922488.1	yes	ILMN_1907042	erpos_rtneg		NA	TTCTTTAGGATATATGAGGGCAAACACAGTGACTGGCATCCTGGGTCTGTGTCTACTCTTCATCCTTACCCATTTGGGGTTTCTGGAGATCTGGCTCCAG
IGKC	IGKC	ENST00000430694.1				Tramm et al. CCR 2014	NA	AACGAACTGTGGCTGCACCATCTGTCTTCATCTTCCCGCCATCTGATGAGCAGTTGAAATCTGGAACTGCCTCTGTTGTGTGCCTGCTGAATAACTTCTA
IL7R	IL7R	NM_002185.3	yes	ILMN_2342579	erneg_rtneg		NA	AGAACTGGATGACTACTCATTCTCATGCTATAGCCAGTTGGAAGTGAATGGATCGCAGCACTCACTGACCTGTGCTTTTGAGGACCCAGATGTCAACATC
IRF1	IRF1	NM_002198.1				Eschrich et al. CCR 2012	NA	CTGTGCGAGTGTACCGGATGCTTCCACCTCTCACCAAGAACCAGAGAAAAGAAAGAAAGTCGAAGTCCAGCCGAGATGCTAAGAGCAAGGCCAAGAGGAA
IRF8	IRF8	NM_002163.2	yes	ILMN_1666594	erneg_rtneg		NA	CCGCCGCCAGACCAGGTCTTCCGGATGTTTCCAGATATTTGTGCCTCACACCAGAGATCATTTTTCAGAGAAAACCAACAGATCACCGTCTAAGTGCGTC
ITPR1	ITPR1	NM_001099952.2				Speers et al. CCR 2015	NA	TCTTCAGCTCTCCCTTCTCAGACCAGAGTACGACTTTGCAGACTCGCCAGCCTGTCTTTGTGCAACTGCTGCAAGGCGTGTTCAGGGTTTACCACTGCAA
KCNMB2	KCNMB2	NM_001278911.1	yes	ILMN_2332440	erneg_rtneg		NA	CCTGGTGAATGTTGTCATGGAAAACTTCAGGAAGTATCAACACTTCTCCTGCTATTCTGACCCAGAAGGAAACCAGAAGAGTGTTATCCTAACAAAACTC
KIAA1324L	KIAA1324L	NR_030672.1	yes	ILMN_1652371	erneg_rtneg		NA	ACTCTTCTTGGATCCCTCGTGGAAACTACATAGAATCTAATCGTGATGACTGCACGGTGTCTTTGATCTATGCTGTGCACCTTAAGAAGTCAGGCTATGT
KIF16B	KIF16B	NM_001199865.1	yes	ILMN_2152828	erpos_rtneg_comb		NA	TTTATAACGAACGTGTGAGAGATCTACTTCGGCGGAAGTCATCTAAAACCTTCAATTTGAGAGTCCGTGAGCATCCCAAAGAAGGCCCTTATGTTGAGGA
KIF20A	KIF20A	NM_005733.2	yes	ILMN_1695658	erpos_rtneg		NA	CACTTCCTTGAAGAGGAGTGTCTACATCGAAAGTCGGATAGGTACCAGCACCAGCTTCGACAGTGGCATTGCTGGGCTCTCTTCTATCAGTCAGTGTACC
KRT86	KRT86	NM_001320198.1				Speers et al. CCR 2015	NA	GATCTCTGCGCCTCCACTACTGCCCCTGTTGTCTCCACCAGAGTCAGTAGCGTCCCCAGCAACAGCAACGTGGTGGTGGGCACTACTAACGCCTGCGCCC
LAMP2	LAMP2	NM_002294.2				Speers et al. CCR 2015	NA	AGACCATGGCACTGTGACATATAATGGAAGCATTTGTGGGGATGATCAGAATGGTCCCAAAATAGCAGTGCAGTTCGGACCTGGCTTTTCCTGGATTGCG
LBR	LBR	NM_002296.3	yes	ILMN_1768969	erpos_rtneg erpos_rtneg_comb		NA	GGAAAAGTACTGTCAGCGTGTGCCCTACCGTATATTTCCATACATCTACTAATGCTCTTCTGGCTTTTCTACAAAATACTCCTGCAATTCCAGCTGCCAT
LCOR	LCOR	NM_001170765.1	yes	ILMN_2062381	erpos_rtpos		NA	ATTCAAGCACTGGTCCTTGGGTGTCTGACCTCTACATTCTAGTTTATGCAATGTCTTTAGAGAATTTTGTGCACTGGCCACTGTGATGGAACCATTGGGC
LCP1	LCP1	NM_002298.4	yes	ILMN_1662932	erpos_rtneg erpos_rtneg_comb		NA	CCAGGGGGGACAATATGTGCCAATCAATAGCACCCCTACTCACATACACACACACCTAGCCAGCTGTCAAGGGCAGAATGAATCTATGCTGGATAAGAAA
LGALS9	LGALS9	NM_002308.3	yes	ILMN_2412214	erneg_rtneg		NA	AGAGGCCATGTCCTTGTCTGGTCCTGCTTCTGGCTACAGCCACCCTGGAACGGAGAAGGCAGCTGACGGGGATTGCCTTCCTCAGCCGCAGCAGCACCTG
PARTICL	LOC100630918	NR_038942.1	yes	ILMN_1849399	erpos_rtneg		NA	CCCTGCGCTAAAGTTTCTGAGGGATCCTCACCCTTCGTGGTTCGTGGACTTAAAAGTGGAGGCAGCGCTCCAGCCTTTCCCTCCAGAGAGAAAGGAGGCC
ZSWIM8	LOC196752	NM_001242487.1	yes	ILMN_1803743	erpos_rtpos		NA	ATATCCCATTTGAAGTGGTGGAGAAAGTTTACCCACCAGTGCCTGAGCAGCTACAGCTCCGAATTGCTTTTTGGAGCTTCCCTGAGAATGAAGAGGACAT
OSTCP2	LOC646567	XM_929503.5	yes	ILMN_1700950	erpos_rtpos		NA	TGCTCTGGTGGTGGTGTCTTCCTCATTACCGGAGGAATCATTTATGATGTTATTGTTGAACCTCCAAGTGTTGGCTCTATGACTGATGAACATGGGCATC
LOC653080	LOC653080	XM_925939.1	yes	ILMN_1813191	erpos_rtpos		NA	TATGGACTTTCCATAAACTCAGGATGGCAGTTTGGTTGGTTGGAGAAGGATATGGTGATGGCGGGAGTTACAATACATTACTTATAGGGGAAGATAGGCT
LRMP	LRMP	NM_006152.2	yes	ILMN_1804419	erneg_rtneg		NA	TCCATCAGAAAGGCTAATAAGGCCCTCTGGCTCTCTATTGCATTCATTGTACTGTTTGCAGCTTTGATGAGCTTCCTCACAGGCCAATTATTCCAGAAGT
LTA	LTA	NM_000595.2	yes	ILMN_1795464	erpos_rtneg_comb		NA	CTGATCAAGTCACCGGAGCTTTCAAAGAAGGAATTCTAGGCATCCCAGGGGACCACACCTCCCTGAACCATCCCTGATGTCTGTCTGGCTGAGGATTTCA
LYL1	LYL1	NM_005583.3	yes	ILMN_2216582	erneg_rtneg		NA	CCCTCACCCCTTCCTCAACAGTGTCTACATTGGGCCAGCAGGACCTTTTAGCATCTTCCCTAGCAGCCGGTTGAAGCGGAGACCAAGCCACTGTGAGCTG
MAN1C1	MAN1C1	NM_020379.2	yes	ILMN_1713807	erneg_rtneg		NA	GTGAGCGGAGAAGCATCCTTGTTTGAGGTGAACATCCGCTACATCGGGGGACTCCTCTCAGCCTTCTACCTGACAGGAGAAGAGGTGTTCCGAATAAAGG
MBOAT1	MBOAT1	NM_001080480.2	yes	ILMN_1764082	erpos_rtneg		NA	ACATAGCCTTCATTGAGGGGAAGCATATACACATGAAGTTGCTGGAGGTGAACTGGAAGCGAAAAGGTTTCCACAGCTTGCCAGAACCTTCTCCCACAGG
MCM10	MCM10	NM_018518.3				Speers et al. CCR 2015	NA	AATAACTTCTTGACGCGGGAAAATGGCGAGCCCGACGCATTTGATGAGCTCTTTGATGCCGACGGCGACGGTGAATCTTATACAGAAGAGGCTGATGATG
MCM6	MCM6	NM_005915.4	yes	ILMN_1798654	erpos_rtneg_comb		NA	TTCACCCAGAGCTTGTGAGCGGAACTTTTCTGTGCTTGGACTGTCAGACAGTGATCAGGGATGTAGAACAGCAGTTCAAATACACACAGCCAAACATCTG
MET	MET	NM_001127500.1					NA	GGCTGACCATATGTGGCTGGGACTTTGGATTTCGGAGGAATAATAAATTTGATTTAAAGAAAACTAGAGTTCTCCTTGGAAATGAGAGCTGCACCTTGAC
MKI67	MKI67	NM_002417.2				Speers et al. CCR 2015	NA	AGCAGATGTAGAGGGAGAACTCTTAGCGTGCAGGAATCTAATGCCATCAGCAGGCAAAGCCATGCACACGCCTAAACCATCAGTAGGTGAAGAGAAAGAC
MKL2	MKL2	NM_014048.3	yes	ILMN_1690807	erpos_rtneg		NA	TGAGAATGACAAATAATGAAGACAGTCTGAGTCCCACCAGCAGCACTCTGTCAAACCTGGAACTGGATGCAGCCGAAAAGGATCGCAAGCTTCAGGAGAA
MLLT6	MLLT6	NM_005937.3	yes	ILMN_1718734	erneg_rtneg		NA	CATCCCCGAGGTGCAATTTGCCAACGTGCTCACCATGGAGCCCATCGTGCTGCAGTACGTGCCTCATGATCGCTTCAACAAGACCTGTTACATCTGCGAG
MRPL19	MRPL19	NM_014763.3			Housekeeping		TRUE	GGAAGTATTCTTCGTGTTACTACAGCTGACCCATATGCCAGTGGAAAAATCAGCCAGTTTCTGGGGATTTGCATTCAGAGATCAGGAAGAGGACTTGGAG
MSL3	MSL3	NM_006800.3	yes	ILMN_1713156	erpos_rtneg		NA	TGATGTTATTGTTGGGAAAGACGAAAAAGGCAGAAAGATCCCAGAATATCTGATCCATTTTAATGGTTGGAACAGAAGCTGGGATAGATGGGCAGCAGAA
MSRA	MSRA	NM_001135670.2				Speers et al. CCR 2015	NA	TGCAGAAGTCGTCCGAGTGGTGTACCAGCCAGAACACATGAGTTTTGAGGAACTGCTCAAGGTCTTCTGGGAGAATCACGACCCGACCCAAGGTATGCGC
MTRF1	MTRF1	NM_004294.2				Speers et al. CCR 2015	NA	GTCTGCAGCATATCCCTGTGAATGAGGAAAACCGAAGGTCCTTGAACAGAAGGCATGCTGAGTTGGCACCTCTTGCAGCCATTTACCAAGAAATTCAGGA
MYO10	MYO10	NM_012334.2	yes	ILMN_2232712	erneg_rtneg		NA	CATTCCTTCTGAGGAGGAGATTTTTGCACCTGAAAAAGGCAGCCATAGTTTTCCAGAAGCAACTCAGAGGTCAGATTGCTCGGAGAGTTTACAGACAATT
MYO15B	MYO15B	NR_003587.2	yes	ILMN_3248649	erpos_rtpos		NA	CCCACTCTCCTGGGGCTCAACCGCCAGCATCTCATCCTCATGGACCCCAGCTCCCAGAGCCTGTACTGCCGCATTGCCCTGAAGAGCCTGCAGCGGCTCC
MYO1G	MYO1G	NM_033054.2	yes	ILMN_1692295	erpos_rtneg_comb		NA	CAGGAAGAGTACGAGCGCGAGGGCATCACCTGGCAGAGCGTTGAGTATTTCAACAACGCCACCATTGTGGATCTGGTGGAGCGGCCCCACCGTGGCATCC
MYO5C	MYO5C	NM_018728.2				Speers et al. CCR 2015	NA	AACTGAGGCAGAGTTGTGTTATGGTACAAAAGCACATGCGTGGCTGGCTCCAGAGGAAAAAATTCCTCCGAGAGAGACGAGCCGCCCTGATAATCCAGCA
NFIL3	NFIL3	NM_005384.2				Speers et al. CCR 2015	NA	GTAAGAGCTGGGCATTTAGAAAGATGTCATTTGCAATAGAGCAGTCCATTTTGTATTATGCTGAATTTTCACTGGACCTGTGATGTCATTTCACTGTGAT
NRROS	NRROS	NM_198565.1	yes	ILMN_1746148	erneg_rtneg		NA	TGACATGAGCCACAATCAGATCTCACTTTGTCCCCTGCCAGCTGCCTCGGACCGGGTGGGCCCCCCTAGCTGTGTGGATTTCAGGAATATGGCATCTTTA
OR8G2	OR8G2	NM_001007249.1				Tramm et al. CCR 2014	NA	CCCCTTGCTGTACAATGTCATCATGTCCTATCACCACTGCTTCTGGCTCACAGTGGGAGTTTACATTTTAGGCATCCTTGGATCTACAATTCACACCGGC
OSMR	OSMR	NM_003999.2				Speers et al. CCR 2015	NA	CCCTTTGGAATGTGCCACACACTTTGTAAGAATAAAGAGTTTGGTGGACGATGCCAAGTTCCCTGAGCCAAATTTCTGGAGCAACTGGAGTTCCTGGGAG
OSTC	OSTC	NM_021227.3	yes	ILMN_1776005	erpos_rtpos		NA	GCTCTGGTGGTGGTGTCTTACTTCCTCATCACCGGAGGAATAATTTATGATGTTATTGTTGAACCTCCAAGTGTCGGTTCTATGACTGATGAACATGGGC
PBX3	PBX3	NM_006195.5				Speers et al. CCR 2015	NA	CCAGATTGTTCTGAGAGACGAAGATACTTGCTGCTGATAGAGGTGAAAACGAGATTGATCCGTCTGGGGTTTTACGGTGTGCACTGGGTGCTGCACAGAC
PDCD4	PDCD4	NM_014456.3				Speers et al. CCR 2015	NA	TAGAGCTGCTCTGGATAAGGCTACCGTGCTTCTGAGTATGTCTAAAGGTGGAAAGCGTAAAGATAGTGTGTGGGGCTCTGGAGGTGGGCAGCAATCTGTC
PGAM1	PGAM1	NM_002629.2	yes	ILMN_1661366	erpos_rtpos		NA	ATGGAAAAGCTCCCCTTATCCAACAGAGTTTAAAAGTAGTGACTTGGGTTTTTGCGAGTGCTTTGTTTACTAAGGACTTTGGGGAGGAACCATGCTAAGC
PGK1	PGK1	NM_000291.2			Housekeeping		TRUE	GCAAGAAGTATGCTGAGGCTGTCACTCGGGCTAAGCAGATTGTGTGGAATGGTCCTGTGGGGGTATTTGAATGGGAAGCTTTTGCCCGGGGAACCAAAGC
PGR	PGR	NM_000926.4					NA	AGCCAGCCAGAGCCCACAATACAGCTTCGAGTCATTACCTCAGAAGATTTGTTTAATCTGTGGGGATGAAGCATCAGGCTGTCATTATGGTGTCCTTACC
PI16	PI16	XM_005248917.1	yes	ILMN_1766264	erneg_rtneg		NA	GCCCTACCAGGAGGGGACTCCGTGCTCCCAATGTCCCTCTGGCTACCACTGCAAGAACTCCCTCTGTGAACCCATCGGAAGCCCGGAAGATGCTCAGGAT
PIK3CD	PIK3CD	NM_005026.3	yes	ILMN_1766275	erneg_rtneg		NA	GAATCAACCGCGAGCGTGTCCCATTCATCCTCACCTACGACTTTGTCCATGTGATTCAGCAGGGGAAGACTAATAATAGTGAGAAATTTGAACGGTTCCG
PRKCB	PKC	NM_212535.1				Eschrich et al. CCR 2012	NA	GCATTTGGAGTCCTGCTGTATGAAATGTTGGCTGGGCAGGCACCCTTTGAAGGGGAGGATGAAGATGAACTCTTCCAATCCATCATGGAACACAACGTAG
PLCB2	PLCB2	NM_004573.2	yes	ILMN_1724066	erneg_rtneg		NA	TCCTCCGTGTGGATCCTAAGGGCTACTACTTATACTGGACGTATCAAAGTAAGGAGATGGAGTTTCTGGATATCACCAGCATCCGGGATACTCGCTTTGG
PLEKHO2	PLEKHO2	NM_025201.4	yes	ILMN_1689968	erpos_rtneg		NA	ACTTCTGTGCCTCCTCAGATGGGGATTTATCTGGATCTCTGTGGTTCCTTCTCAGCCGAAACAGGTCCAGTATCCCAGTCATTTCTTCAAATGCTGATAG
PNP	PNP	NM_000270.2	yes	ILMN_2172174	erpos_rtpos		NA	TTTCTTCTACCAGACCCTTCTGGTGCCAGATCCTCTTCTCAAAGCTGGGATTACAGGTGTGAGCATAGTGAGACCTTGGCGCTACAAAATAAAGCTGTTC
PRAME	PRAME	NM_006115.3	yes	ILMN_1700031	erpos_rtneg		NA	AGGACCTGGTCTTTGATGAGTGTGGGATCACGGATGATCAGCTCCTTGCCCTCCTGCCTTCCCTGAGCCACTGCTCCCAGCTTACAACCTTAAGCTTCTA
PRC1	PRC1	NM_199413.1				Speers et al. CCR 2015	NA	ACAGAAAGTCTGCTCCAGCTCCACGATGCTGAGATTGTGCGGTTAAAAAACTACTATGAAGTTCACAAGGAACTCTTTGAAGGTGTCCAGAAGTGGGAAG
PRKCA	PRKCA	NM_002737.2				Speers et al. CCR 2015	NA	AAAACCATCCGCTCCACACTAAATCCGCAGTGGAATGAGTCCTTTACATTCAAATTGAAACCTTCAGACAAAGACCGACGACTGTCTGTAGAAATCTGGG
PRKX	PRKX	NM_005044.1	yes	ILMN_2205050	erpos_rtneg		NA	CAGTGAAGCTGGGTGCGGTGGTGCACTCCTGTAACCCTGGGACTTTGGGAAGCTGAGGCAGGAAGATTGAGCCTAGGAGTTCGAGACTGACCTGGGCAGC
PSMC4	PSMC4	NM_006503.2			Housekeeping		TRUE	CATCGGACAATTTCTGGAGGCTGTGGATCAGAATACAGCCATCGTGGGCTCTACCACAGGCTCCAACTATTATGTGCGCATCCTGAGCACCATCGATCGG
PTGDS	PTGDS	NM_000954.5	yes	ILMN_1664464	erneg_rtneg		NA	CAGGACAAGTTCCTGGGGCGCTGGTTCAGCGCGGGCCTCGCCTCCAACTCGAGCTGGCTCCGGGAGAAGAAGGCGGCGTTGTCCATGTGCAAGTCTGTGG
PTGER4	PTGER4	NM_000958.2	yes	ILMN_1795930	erneg_rtneg		NA	CACTACGTGGACAAGCGATTGGCGGGCCTCACGCTCTTTGCAGTCTATGCGTCCAACGTGCTCTTTTGCGCGCTGCCCAACATGGGTCTCGGTAGCTCGC
PTPN1	PTPN1	NM_002827.3	yes	ILMN_1681591	erneg_rtneg		NA	ATACAGTGCGACAGCTAGAATTGGAAAACCTTACAACCCAAGAAACTCGAGAGATCTTACATTTCCACTATACCACATGGCCTGACTTTGGAGTCCCTGA
PUM1	PUM1	NM_001020658.1			Housekeeping		TRUE	CTGGGGAACATCAGATCATTCAGTTTCCCAGCCAATCATGGTGCAGAGAAGACCTGGTCAGAGTTTCCATGTGAACAGTGAGGTCAATTCTGTACTGTCC
PVALB	PVALB	NM_002854.2	yes	ILMN_2069224	erpos_rtneg_comb		NA	TGAGGACATCAAGAAGGCGGTGGGAGCCTTTAGCGCTACCGACTCCTTCGACCACAAAAAGTTCTTCCAAATGGTCGGCCTGAAGAAAAAGAGTGCGGAT
PXMP4	PXMP4	NM_007238.4				Speers et al. CCR 2015	NA	CATTTGGCTCCTTCCTAGCTGCCCTCCATTCTCTAAGACCTGTAAAACAGGGATGGCCAGAGGGCTCTTGTTGCACAGTAAGTGCTATGCTTCCTAAATG
RAB15	RAB15	NM_198686.2				Speers et al. CCR 2015	NA	CTTCAGCCAGGGACTTGAGAAGTTATATTGGGCAGTGGCTCCAATCTGTGGACCAGTATTTCAGCTTTCCCTGAAGATCAGGCAGGGTGCCATTCATTGT
RAB25	RAB25	NM_020387.3				Speers et al. CCR 2015	NA	GGCCCGAATGTTCGCTGAAAACAATGGACTGCTCTTCCTGGAGACCTCAGCCCTGGACTCTACCAATGTTGAGCTAGCCTTTGAGACTGTCCTGAAAGAA
RAD51	RAD51	NM_133487.2				Speers et al. CCR 2015	NA	AGACCACCAGACCCAGCTCCTTTATCAAGCATCAGCCATGATGGTAGAATCTAGGTATGCACTGCTTATTGTAGACAGTGCCACCGCCCTTTACAGAACA
RAPH1	RAPH1_2	NM_025252.3	yes	ILMN_2275502	erneg_rtneg		NA	TTGCCTGTTAGCCGACATACATTGAAACATGGCACCTTGAAAGGATTATCTTCTTCATCTAATAGGATAGCTAAACCTTCCCATGCCAGCTACTCCTTGG
RASSF2	RASSF2_2	NM_014737.2	yes	ILMN_2352303	erpos_rtneg		NA	CTAGCACTACGATAGTGTTAGATGGGGAAATACTGCAACATGTCCAGTTGGCCAGATCACTTTCCAAGGGAGCGATACTAAGGCAGACTCAGCTTTTTAA
RBMS1	RBMS1	NM_002897.4	yes	ILMN_2358540	erpos_rtneg erpos_rtneg_comb		NA	TAACTTGATGTACTAGATTTAGTGTAGGTAGTGTTGGGGTTGGGGATGGGGGTGGGGGAGGGGAGTCACTGAATGTTTTGTCCTTCCTTTATACTAATGA
RBPMS	RBPMS	NM_001008710.1				Speers et al. CCR 2015	NA	AAACAGCCTGTAGGTTTTGTCAGTTTTGACAGTCGCTCAGAAGCAGAGGCTGCAAAGAATGCTTTGAATGGCATCCGCTTCGATCCTGAAATTCCGCAAA
REC8	REC8	NM_005132.2	yes	ILMN_1751886	erneg_rtneg		NA	CCATTTACAAAGCTGCCAGGAAACCGGCCACTTCTAGTAAACCACGTCGTGCCTCACTGGGTCCTGCTTACCTCATTTCTGAATGTGCATTTCCAGCCTT
RELA	RelA	NM_021975.3				Eschrich et al. CCR 2012	NA	GAAGCATTAACTTCTCTGGAAAGGGGGGAGCTGGGGAAACTCAAACTTTTCCCCTGTCCTGATGGTCAGCTCCCTTCTCTGTAGGGAACTCTGGGGTCCC
RELL1	RELL1	NM_001085400.1	yes	ILMN_3233388	erneg_rtneg		NA	CAGTGACACTGTTGGGCAAATCGTCCACTACATCATGAAAAATGAAGCGAATGCTGATGTCTTAAAGGCGATGGTAGCAGATAACAGCCTGTATGATCCT
RERE	RERE	NM_012102.3	yes	ILMN_2327795, ILMN_1802380	erpos_rtpos		NA	TTAGTTTGTTCACAGGGAGGCAAAGCTGACATGAACCTTTTGTCGTGGGACTTCAGGCCACATTGGCTTGAAGGCATTCGTTTCCTTCTGGGGTGGGGAC
RFC4	RFC4	NM_181573.2	yes	ILMN_2370365	erpos_rtpos		NA	ACAGGTGGAAAGGAGATCACAGAGAAAGTGATTACAGACATTGCCGGGGTAATACCAGCTGAGAAAATTGATGGAGTATTTGCTGCCTGTCAGAGTGGCT
RGS1	RGS1	NM_002922.3				Tramm et al. CCR 2014	NA	CAGGCTAATAGCCTAAAGTGACTGGTCCCTGGCTGAAGGGAATTAACAGATAGTATCAAGCGCAGAAGGAATGTGCCAGTATGGCTCCCTGGGTGAACAG
RGS4	RGS4	NM_005613.3	yes	ILMN_1758067	erpos_rtpos		NA	CACTGACAGCCTCCACCTTGAGCACTATTCTAAGGAGCAAATACCTTAGCTCCCTTGAGCTGGTTTTCTCTGATGGCACTTTTGAGCTCCTAAGCTGCCA
RNFT1	RNFT1	NM_016125.3	yes	ILMN_1688606	erpos_rtpos		NA	GAGAGAAGAGCTTGCGGGGTTTGCGGTTGATGGCCCCGACTGAAGGGCTGGAGGCGGTGTATGCCGCTGTTCTTGCTGTCGCTCCCGACACCTCCGTCCG
RNLS	RNLS	NM_001031709.1	yes	ILMN_1718520	erpos_rtneg		NA	GCTCTGGGCCTCTTTTATGAAGCTGGTACGAAGATTGATGTCCCTTGGGCTGGGCAGTACATCACCAGTAATCCCTGCATACGCTTCGTCTCCATTGATA
RPL18A	RPL18A	NM_000980.2	yes	ILMN_1676765	erpos_rtpos		NA	GCCTAATCATGTCGTCGCCAAGTCCCGCTTCTGGTACTTTGTATCTCAGTTAAAGAAGATGAAGAAGTCTTCAGGGGAGATTGTCTACTGTGGGCAGGTG
RPL6	RPL6	NM_000970.3	yes	ILMN_1717490	erpos_rtpos		NA	GGTGGTTTTCCTGAAGCAGCTGGCTAGTGGCTTATTACTTGTGACTGGACCTCTGGTCCTCAATCGAGTTCCTCTACGAAGAACACACCAGAAATTTGTC
RPLP0	RPLP0	NM_053275.3	yes	ILMN_1745075	erpos_rtpos		NA	GCATTATAAAAGGCACGCGCGGGCGCGAGGCCCTTCTCTCGCCAGGCGTCCTCGTGGAAGGCCCGGGACCGCGGGATGGGTGTCGGCGTGACCAGGCCTG
RPLP0	RPLP0_hk	NM_001002.3			Housekeeping		TRUE	GCATTATAAAAGGCACGCGCGGGCGCGAGGCCCTTCTCTCGCCAGGCGTCCTCGTGGAAGTGACATCGTCTTTAAACCCTGCGTGGCAATCCCTGACGCA
RPS15A	RPS15A	NM_001019.4	yes	ILMN_2255310	erpos_rtpos		NA	AGCTGGGAAAATTGTTGTGAACCTCACAGGCAGGCTAAACAAGTGTGGGGTGATCAGCCCCAGATTTGACGTGCAACTCAAAGACCTGGAAAAATGGCAG
SARS	SARS	NM_006513.3				Speers et al. CCR 2015	NA	GCAGTGCGGCGGTCACAGGCTGAGTGCTGCGGCGCGATCCTTGCTTCCCTGAGCGTTGGCCCGGGAGGAAAGAAGATGGTGCTGGATCTGGATTTGTTTC
SDHAF3	SDHAF3	NM_020186.2	yes	ILMN_2134039, ILMN_1771348	erpos_rtpos		NA	AGAGAGATTGTGGTAGAGTACATGGGGCGAAATGGTTGATTTCTGCATTTTTGTTGGTGACGCCATCAGGATTTGCTGAAGAACCAAACGTGTGACAGGA
SDHD	SDHD	NM_003002.1				Speers et al. CCR 2015	NA	TGCCTCTTTGCCTCTGCTTTGTCATGCCATTAAGCTCACAATAAGGAAGAAATAACAGATAAGTCCATTGGTGGACAGCCTTCTTCTCTTAATCACAAGA
SEPT6	SEPT6	NM_015129.5	yes	ILMN_2399264	erneg_rtneg		NA	TAACAAAGTTCAAAATCAAAATCACCAGCGAGCTTGTCAGCAACGGAGTCCAGATCTATCAGTTTCCTACAGATGATGAGTCGGTGGCAGAGATCAATGG
SERP1	SERP1	NM_014445.3	yes	ILMN_1706817	erpos_rtneg erpos_rtneg_comb		NA	AACCCAAAGTAGATCGAGGCGGCGGGCTGCACATTCCCGTTGTTGCGTTGCGTTTCCTTCCTCTTTCACTCCGCGCTCACGGCGGCGGCCAAAGCGGCGG
SERPINE2	SERPINE2	NM_006216.2				Speers et al. CCR 2015	NA	CGCTGCCTTCCATCTGCTCCCACTTCAATCCTCTGTCTCTCGAGGAACTAGGCTCCAACACGGGGATCCAGGTTTTCAATCAGATTGTGAAGTCGAGGCC
SF3A1	SF3A1	NM_001005409.1			Housekeeping		TRUE	CTTCTAAGCCAGTTGTGGGGATTATTTACCCTCCTCCAGAGGTCAGAAATATTGTTGACAAGACTGCCAGCTTTGTGGCCAGAAACGGGCCTGAATTTGA
SLC22A4	SLC22A4	NM_003059.2	yes	ILMN_2050911	erpos_rtneg		NA	ATGACCATTATGTCTTTGCTGCTATGGATGCTGACCTCAGTGGGTTACTTTGCTCTGTCTCTGGATGCTCCTAATTTACATGGAGATGCCTACCTGAACT
SLC24A1	SLC24A1	NM_001254740.1	yes	ILMN_1747395	erpos_rtneg		NA	GCACATCAATTCCTGACCTCATCACCAGTGTGATTGTCGCTCGAAAAGGCCTGGGAGACATGGCTGTGTCAAGCTCTGTGGGCAGTAACATATTTGATAT
SLC29A4	SLC29A4	NM_001040661.1	yes	ILMN_1801377	erpos_rtneg_comb		NA	CACCTTCAGAGCCCTGTTACTGCACCGCTACGTGGTGGCGCGGGTGATCTGGGCCGACATGCTCTCCATCGCCGTGACCTACTTCATCACGCTGTGCCTG
SLC2A6	SLC2A6	NM_001145099.1	yes	ILMN_1778321	erpos_rtneg		NA	GGGCGCGGGTCGGGACCCTGCAGAACAAAAGGGTGTTCCTGGCCACCTTCGCCGCAGTGCTCGGCAATTTCAGCTTTGGGTATGCCCTGGTCTACACATC
SLC39A14	SLC39A14	NM_001128431.2				Speers et al. CCR 2015	NA	TTCCTTCACTGTGTCAGTTTTCCAAGGCATCAGCACCTCGGTGGCCATCCTCTGTGAGGAGTTCCCACATGAGCTAGGAGACTTTGTCATCCTGCTCAAC
SLC3A2	SLC3A2	NM_001012662.2	yes	ILMN_1679041	erpos_rtpos		NA	AAAATCCCTAGTCACACAGTATTTGAATGCCACTGGCAATCGCTGGTGCAGCTGGAGTTTGTCTCAGGCAAGGCTCCTGACTTCCTTCTTGCCGGCTCAA
SLC9A9	SLC9A9	NM_173653.3	yes	ILMN_1758315	erneg_rtneg		NA	GTTGACCAAATTTACCAAGCTGTGTGAGTTCCCGATGCTGGAAACCGGCCTGTTTTTCCTGCTTTCTTGGAGTGCCTTCCTGTCTGCCGAGGCTGCCGGC
SNX7	SNX7	NR_033716.1	yes	ILMN_2400613	erneg_rtneg		NA	CTAAGACATCTCGTGGGGAATTTGACTCCAGTGAATTTGAAGTTAGGAGACGATATCAAGATTTCCTTTGGTTGAAGGGAAAACTGGAAGAAGCACACCC
SNX8	SNX8	NM_013321.2	yes	ILMN_1804051	erpos_rtneg		NA	CATGTGGAGTATGAGGTTTCCAGCCAGCGCTTCAAGTCCTCGGTATACAGACGGTACAATGACTTCGTGGTCTTCCAGGAGATGCTCCTGCACAAGTTCC
SPATA18	SPATA18	NM_145263.2	yes	ILMN_1667948	erpos_rtneg_comb		NA	GCAGCGTGGGGCCGAGAGGAATAGTGAGCGATGGCGGAAAACCTGAAAAGACTGGTCTCAAACGAAACTTTACGAACGTTGCAGGAAAAGCTAGACTTCT
SPC25	SPC25	NM_020675.3				Speers et al. CCR 2015	NA	AATCAGATCAGCAGGCAAAATAAGCTCATTCAAGAAAAAAAGGATAACTTGTTAAAATTGATTGCTGAAGTAAAAGGCAAAAAGCAGGAATTGGAAGTAC
SPP1	SPP1	NM_000582.2	yes	ILMN_2374449, ILMN_1651354	erpos_rtpos		NA	CGCCTTCTGATTGGGACAGCCGTGGGAAGGACAGTTATGAAACGAGTCAGCTGGATGACCAGAGTGCTGAAACCCACAGCCACAAGCAGTCCAGATTATA
SRD5A1	SRD5A1	NM_001047.2	yes	ILMN_1793241	erpos_rtneg		NA	GCCCTATATGTTGCCCGCCGCGGCCTCTGGGGCATGGAGCACGCTGCCCAGCCCTGGCGATGGCAACGGCGACGGGGGTGGCGGAGGAGCGCCTGCTGGC
ST3GAL5	ST3GAL5	NM_001042437.1	yes	ILMN_1713496	erneg_rtneg		NA	GAAATATGCTCAGCAAGTCTTGCAGAAGGAATGTCGTCCCAAGTTTGCCAAGACATCAATGGCGCTGTTATTTGAGCACAGGTATAGCGTGGACTTACTC
STARD3	STARD3	NM_006804.3	yes	ILMN_1657095	erneg_rtneg		NA	CGCCGCACCTTCTGTCTCTTCGTCACCTTCGACCTGCTCTTCATCTCCCTGCTCTGGATCATCGAACTGAATACCAACACAGGCATCCGTAAGAACTTGG
STAT1	STAT1	NM_139266.1				Eschrich et al. CCR 2012	NA	ACAGTGGTTAGAAAAGCAAGACTGGGAGCACGCTGCCAATGATGTTTCATTTGCCACCATCCGTTTTCATGACCTCCTGTCACAGCTGGATGATCAATAT
SUMO1	SUMO1	NM_003352.4				Eschrich et al. CCR 2012	NA	CTGTACAGTGATGATGTTAATGACTTTGAAGCACTGAAAGTTACTGAAGTGCCTTCTGAATCAAGGATTTAATTAAGGCCACAATACCTTTTTAATACTC
BIRC5	Survivin/BIRC5	NM_001168.2				Vequaud et al. Breast Cancer Res Treat 2016	NA	CCATTCTAAGTCATTGGGGAAACGGGGTGAACTTCAGGTGGATGAGGAGACAGAATAGAGTGATAGGAAGCGTCTGGCAGATACTCCTTTTGCCACTGCT
VAMP7	SYBL1/VAMP7	NM_005638.5				Speers et al. CCR 2015	NA	AGGTTCCAGACTACTTACGGTTCAAGAGCACAGACAGCACTTCCATATGCCATGAATAGCGAGTTCTCAAGTGTCTTAGCTGCACAGCTGAAGCATCACT
SYBU	SYBU	NM_017786.5	yes	ILMN_1738989	erpos_rtneg		NA	CCAGAAAGAAATGCACGATTGGAATGGTTGGTGAAGGAAGCATTCAGTCCTCTCGATATAAGAAGGAATCAAAGTCAGGCCTTGTGAAACCAGGTAGTGA
SYTL4	SYTL4	NM_001129896.2	yes	ILMN_1719599	erpos_rtneg		NA	TCTTCTGTCTTGCTATCATTGTTCCTACTTCCCTAGGAAGCCCTGGCTACCTTTCGCATTAGGACCAGTCTGGGTTTTAAGGCTCTGGGAAGCAGGGTTG
TAF9	TAF9	NM_001015892.1	yes	ILMN_2343332	erpos_rtneg		NA	GTTGCCACCTGATAGATACTGCTTAACAGCTCCAAACTATAGGCTGAAATCTTTACAGAAAAAGGCATCAACTTCTGCGGGAAGAATAACAGTCCCGCGG
TBX2	TBX2	NM_005994.3	yes	ILMN_1792256	erpos_rtpos		NA	GGTTGAGGGATGCTGGAACCAGTTACGACTGAAGTCAGTGTAGACCTGAGCTGGGAGGGAACCTGTTAGTCTCCCCACCTCTTCCCTGAAGAGACAGGCA
TFRC	TFRC	NM_003234.1			Housekeeping		TRUE	CAGTTTCCACCATCTCGGTCATCAGGATTGCCTAATATACCTGTCCAGACAATCTCCAGAGCTGCTGCAGAAAAGCTGTTTGGGAATATGGAAGGAGACT
TK1	TK1	NM_003258.1				Speers et al. CCR 2015	NA	GGATGGCCTGGATTCACGCCCTCTTGTTTCCTTTTGGGCTCAAAGCCCTTCCTACCTCTGGTGATGGTTTCCACAGGAACAACAGCATCTTTCACCAAGA
TMEM191B	TMEM191B	NM_001242313.1	yes	ILMN_1682894	erpos_rtpos		NA	GGAGCTGTCGAGTCAGCTCTTCTACGGAGGGGAACCGCAGAGCCAGAAGAGCACGGAGCAGCAACTCGCAGCCCAATTGGTGACGCTGCAGAATGAACTG
TNFRSF1B	TNFRSF1B	NM_001066.2	yes	ILMN_1764788	erneg_rtneg		NA	CCCAGCTGAAGGGAGCACTGGCGACTTCGCTCTTCCAGTTGGACTGATTGTGGGTGTGACAGCCTTGGGTCTACTAATAATAGGAGTGGTGAACTGTGTC
TOMM5	TOMM5	NM_001001790.2	yes	ILMN_1808661	erpos_rtpos		NA	AGGCCGAGTTCCGGGCGCGAGGCGGCCACCGTGGAGAGCAGAGCGCGGCGGCTGGAAGCTGCTAAGTCAGAGCCGCGATGTTCCGGATTGAGGGCCTCGC
TPK1	TPK1	NM_001042482.1	yes	ILMN_1804629	erneg_rtneg		NA	TATTCCTGTTGGACAGCCTTGTATGCAGGTTACAACCACAGGCCTCAAGTGGAACCTCACAAATGATGTGCTTGCTTTTGGAACATTGGTCAGTACTTCC
TPM3	TPM3	NM_001043351.1	yes	ILMN_1686388	erpos_rtpos		NA	AGATGGAACTCCAGGAAATCCAACTCAAAGAAGCTAAGCACATTGCAGAAGAGGCAGATAGGAAGTATGAAGAGGTGGCTCGTAAGTTGGTGATCATTGA
TRERF1	TRERF1	NM_033502.2	yes	ILMN_1792076	erneg_rtneg		NA	TCAGGTTTGCACTATTATAAGTTGACATCATAATATCTAGTGTGCTTAACTGTATTTTCCCGGAATGCAAGTCCCTTGGTCCATATTAAAGCACTATGTA
TRPS1	TRPS1	NM_014112.2	yes	ILMN_1814557	erpos_rtneg		NA	AAATTATTCACCACCAGGCAGCCCTATTGAAAAGTACCAGTACCCACTTTTTGGACTTCCCTTTGTACATAATGACTTCCAGAGTGAAGCTGATTGGCTG
TSPAN13	TSPAN13	NM_014399.3				Speers et al. CCR 2015	NA	GTCAGCTTCTGGAGGTTGGTTGGAACAATACGGCAAGTGCTCGAAATGACATCCAGAGAAATCTAAACTGCTGTGGGTTCCGAAGTGTTAACCCAAATGA
TTC8	TTC8	NM_198310.2	yes	ILMN_2401927	erpos_rtneg		NA	CAATCTGGGGCTGTGTTGCTTCTATGCCCAGCAGTATGATATGACTCTGACCTCATTTGAACGTGCCCTTTCTTTGGCTGAAAATGAAGAAGAGGCAGCT
TTLL3	TTLL3	NM_001025930.3	yes	ILMN_1682818	erpos_rtpos		NA	ATAGAGGACTTCTGGCTGACTGCTGCCCGCAACGTTCTCAAGCTGGTGGTGAAGTCTGAGTGGAAGTCATACCCTATTCAGGCAGTAGAGGAAGAGGCCT
TTYH3	TTYH3	NM_025250.2	yes	ILMN_1692731	erpos_rtneg erpos_rtneg_comb		NA	TCAGTAGGTGGAGGGGAGCGCCTGCCATTGGTTGTATTTTTGTTCTGAGTTTTCGGTGCCGTGTTCCTAACTACTCCATCCCATGACCTCGCCACACCTA
TUBB	TUBB_hk	NM_178014.2		ILMN_3304898	Housekeeping, erpos_rtpos		TRUE	TTCTAAGTATGTCCATTTCCCATCTCAGCTTCAAGGGAGGTGTCAGCAGTATTATCTCCACTTTCAATCTCCCTCCAAGCTCTACTCTGGAGGAGTCTGT
TYMS	TYMS	NM_001071.1	yes	ILMN_1806040	erpos_rtpos		NA	TCAGATTATTCAGGACAGGGAGTTGACCAACTGCAAAGAGTGATTGACACCATCAAAACCAACCCTGACGACAGAAGAATCATCATGTGCGCTTGGAATC
UCHL1	UCHL1	NM_004181.3	yes	ILMN_1757387	erpos_rtneg		NA	GAGCAAAATGCTTTGAAAAGAATGAGGCCATACAGGCAGCCCATGATGCCGTGGCACAGGAAGGCCAATGTCGGGTAGATGACAAGGTGAATTTCCATTT
WFDC21P	WFDC21P	NR_030732.1	yes	ILMN_3200140	erpos_rtneg_comb		NA	TTCAGCTGCTCTCAGCCCTGCTGTGTTTTTCCAAAGCCTTCCAACAGCAACATGAAGTTGGCAGCCTTCCTCCTCCTGTGATCCTCATCATCTTCAGCCT
WRAP53	WRAP53beta	NM_001143992.1				Garvin et al. Oral Oncology 2014	NA	TCCCGGGAGTCTTCTGCCTACTCCCAGAAGAGGAGGGAAGCACAGTATGAAGACTTTGGAGACTCAACCGTTAGCTCCGGACTGCTGTCCTTCAGACCAG
ZCCHC6	ZCCHC6	NM_001185059.1	yes	ILMN_1779677	erpos_rtpos		NA	CAAACAAAAGATGATAAGCTCAAAAACTCAGTTTTGGCCCAAGGTCCTGGTGCTACCAGTTCAGCTGCAAATACCTGTAAGGTACAGCCACTTACTCTTA
ZFP14	ZFP14	NM_020917.2	yes	ILMN_1764694	erpos_rtneg		NA	TTGGCTGAACGCTGACTGCAGCTCCTGGCCACAATAGCCTCATCAACATGGCTGCTTGCTTCATCAAGGCATGCAAGCCAAAAGGGAGGACAGTCTGCTA
ZPR1	ZNF259/ZPR1	NM_003904.3				Speers et al. CCR 2015	NA	ATCGAAGGTAACATGAAGGCCCACTTTATTATGGATGATCCAGCAGGAAACAGTTACTTGCAGAATGTGTATGCGCCTGAAGATGATCCTGAGATGAAGG
LTN1	ZNF294/LTN1	NM_015565.1				Speers et al. CCR 2015	NA	GCCAGCGCATTCCACAGTTGATGAAAGAGGAAGCATCCAAAGTGAGCCCATCAGTTCTACTTAGCATTGATGACAGTGACCCAATTGTCTGCCCAGCTCT
ZNF680	ZNF680	NM_178558.4	yes	ILMN_1730888	erpos_rtneg		NA	ACAGGACGGCTTCCGGGATTTGGCGGGGCCTTTGTCTCTAGCTGCTGCGGGAGCTCCAGGTCTAGTCTTTACTGCTCTGTGTATTCTGCTCCTAGAGGCC
