# Supplementary material for: Identification and validation of single-sample breast cancer radiosensitivity gene expression predictors
Source: Breast Cancer Res. 2018 Jul 4;20:64. doi: 10.1186/s13058-018-0978-y (PMC6033283; doi:10.1186/s13058-018-0978-y)
Supplement: Supplementary file 4 — Table S3. Genes in the k-top scoring pairs predictors. (XLSX 24 kb) [file 13058_2018_978_MOESM4_ESM.xlsx]

## Sheet: ER+RT+
Gene 1	Gene 2
PNP	DENND1B
CENPA	TBX2
ZPR1	C11orf52
HPRT1	VAMP7
CENPN	C1orf132
ALYREF	RELA
BLM	SLC22A4
SNX7	ACSS1
PRKX	MAN1C1
RGS4	RNLS
OSTC	ZNF680
IRF8	MKL2
SPP1	GLRX3
BUB1B	MYO15B
RPL18A	HNRNPA1
ABL1	ZSWIM8
TYMS	SARS
TTYH3	EPAS1
CD300A	RERE
TOMM5	SDHD
CBX2	ZFP14
EEF1B2	ELOVL5
RAD51	PXMP4
ACTG1	SDHAF3
PSMC4	BTRC
BIRC5	UCHL1
MKI67	SYTL4
GINS3	CES1
CLTC	GUSB
RFC4	MBOAT1
OSTCP2	MTRF1
DSG2	RAPH1
PGAM1	ESR1
GART	CIPC
SPC25	BRCA1
KIF20A	BRCA2
CCR7	SLC2A6
GINS2	TTLL3
PVALB	ACCS
GAPDH	TRPS1
MCM6	DNAJB4
TFRC	RBPMS
MCM10	TPK1
CXCR4	ZCCHC6
AIDA	KIF16B
MYO10	ITPR1
CDK1	FAAH2
RBMS1	ADH1B
CDT1	MSL3
PGR	CPE
TUBB	PUM1
AURKA	C4orf19
SERP1	LOC653080
HELLS	LCOR
CCT6A	RELL1
STARD3	PLEKHO2
LGALS9	SEPT6
RNFT1	SYBU
PIK3CD	AUTS2
ASF1B	KRT86
MRPL19	BCL2
RGS1	MYO5C
MET	DNALI1
PRKCA	PI16
C1orf116	SLC24A1
EMP3	EFNA1
REC8	SLC9A9
HIF1A	PDCD4
TK1	CXCL12
HOXC13	PLCB2
SF3A1	CPNE1
RASSF2	TTC8
PTGDS	HBA1
COBL	FZD2
PGK1	DCN
LRMP	BATF
GPSM3	ATM
SRD5A1	PARTICL
ERBB2	TSPAN13
TNFRSF1B	ARHGAP15
IL7R	ARHGAP24
STAT1	BTG2
DTL	WRAP53
PTGER4	HGF
OSMR	AR
LBR	ABI3BP
RPLP0	DNAJB9
CCL19	IRF1
RAB25	HDAC1
SUMO1	PBX3
GIMAP7	SPATA18
PRC1	SLC29A4
EXOC2	MLLT6
CD68	HLA-DQB1
SLC3A2	CLK1
TAF9	HOOK1
LCP1	PTPN1
DNMT3B	HLA-DQA2
RPLP0	FGR
ARPC1B	C3
WFDC21P	EGFL6
BIN1	KIAA1324L
SNX8	APBB1IP
LYL1	CCDC34
ACTB	IGKC
TPM3	CASC4
TRERF1	DCBLD1
NRROS	NFIL3
SERPINE2	ARPIN
FLI1	JAML
CTSK	FOXA1
TMEM191B	PRKCB
LAMP2	CST3
RAB15	JUN
BCAR3	MSRA
SLC39A14	ST3GAL5
LTA	GALC
RPS15A	HLA-DQA1
LTN1	ENTPD1

## Sheet: ER+RT-
Gene 1	Gene 2
RASSF2	SNX7
PRKX	SYTL4
GDPD5	DNALI1
IRF8	SYBU
AIDA	SERP1
EFNA1	CIPC
LAMP2	ELOVL5
CDK1	DNAJB4
LCP1	RELL1
PTGER4	RNLS
APBB1IP	C11orf52
MCM6	ITPR1
CD68	DNAJB9
CXCR4	KIF16B
MLLT6	BCL2
FLI1	MBOAT1
LBR	SARS
RBMS1	RPLP0
HGF	ZNF680
PRKCB	ZFP14
ARHGAP15	RERE
TTYH3	DSG2
TNFRSF1B	FAAH2
EGFL6	SLC22A4
OSMR	MYO5C
RGS1	SPATA18
MSRA	LCOR
SLC2A6	KRT86
WFDC21P	BLM
AURKA	BATF
IL7R	KIAA1324L
EXOC2	HOOK1
EMP3	SLC39A14
KIF20A	MYO15B
LTN1	BTRC
LGALS9	STARD3
HLA-DQA1	TRPS1
PNP	ST3GAL5
DNMT3B	PXMP4
CCL19	MKL2
TYMS	TAF9
GINS3	RNFT1
GAPDH	ESR1
SPC25	CCDC34
GALC	SLC24A1
CPNE1	TTC8
VAMP7	PGR
JAML	MTRF1
HIF1A	PDCD4
CBX2	FZD2
CCR7	RPLP0
GIMAP7	PBX3
HLA-DQA2	WRAP53
RBPMS	BTG2
C3	PUM1
PRKCA	MAN1C1
CXCL12	DENND1B
EPAS1	CCT6A
HELLS	C1orf132
SERPINE2	ZPR1
PVALB	FOXC1
IRF1	OSTCP2
CES1	CDT1
SPP1	SLC3A2
MYO10	ZSWIM8
TPM3	CASC4
AUTS2	ACSS1
ARPC1B	RAB25
FGR	LYL1
GPSM3	RAPH1
CENPN	OSTC
PLEKHO2	ATM
DTL	BRCA2
BUB1B	BRCA1
TK1	RGS4
ARPIN	SUMO1
MKI67	LRMP
TPK1	PLCB2
DCN	HNRNPA1
ENTPD1	ZCCHC6
GUSB	HDAC1
TFRC	CLK1
EEF1B2	TSPAN13
MSL3	COBL
C1orf116	RFC4
HBA1	ACCS
HOXC13	RAD51
CENPA	ASF1B
DCBLD1	ARHGAP24
ADH1B	TOMM5
BIRC5	NFIL3
STAT1	CTSK
NRROS	TRERF1
TUBB	ERBB2
PGK1	FOXA1
PTGDS	TBX2
UCHL1	MET
LTA	SDHAF3
HPRT1	ALYREF
ABI3BP	LOC653080
ACTB	IGKC
PIK3CD	BCAR3
GINS2	ABL1
SLC29A4	REC8
RELA	CLTC
ACTG1	PARTICL
JUN	AR
SDHD	PTPN1
SLC9A9	TTLL3
RPS15A	CST3
MCM10	C4orf19
SEPT6	CD300A
HLA-DQB1	PI16
MRPL19	GART
SNX8	PSMC4
SRD5A1	TMEM191B
CPE	SF3A1
RAB15	BIN1

## Sheet: ER-RT+
Gene 1	Gene 2
GUSB	HDAC1
SLC29A4	FZD2
DNAJB9	RAPH1
MET	AUTS2
HELLS	IRF1
MKI67	TK1
EFNA1	PDCD4
HLA-DQA2	DTL
ZFP14	RPLP0
PXMP4	WRAP53
GINS3	ASF1B
RGS1	RFC4
ABL1	APBB1IP
RAB25	TYMS
RGS4	TTLL3
JUN	RBPMS
RPL18A	HNRNPA1
EPAS1	HLA-DQB1
PRKCA	RERE
SEPT6	MTRF1
PGK1	EEF1B2
KIAA1324L	TRERF1
HOXC13	CCR7
NFIL3	BIRC5
OSTCP2	MBOAT1
TTYH3	CASC4
SERP1	TRPS1
WFDC21P	PVALB
SNX7	BCL2
CD300A	TNFRSF1B
GINS2	BATF
ADH1B	MLLT6
STARD3	CPNE1
RAD51	C1orf132
CCT6A	RBMS1
ARHGAP24	HGF
ITPR1	ACSS1
TOMM5	CD68
EXOC2	MYO5C
CPE	LOC653080
ZCCHC6	SF3A1
CLK1	MYO10
BTRC	TTC8
GDPD5	PLCB2
ZPR1	SLC39A14
CBX2	PRKCB
FGR	SLC22A4
ZNF680	PRC1
KIF20A	SLC9A9
CXCR4	LCP1
TFRC	PGR
ERBB2	PUM1
CTSK	HLA-DQA1
BTG2	IRF8
TUBB	SLC3A2
CENPN	UCHL1
FLI1	LGALS9
BCAR3	CDT1
CES1	SRD5A1
HIF1A	TSPAN13
DNMT3B	KRT86
PI16	REC8
C11orf52	SERPINE2
CXCL12	RNLS
SLC2A6	CCDC34
PSMC4	MCM6
PIK3CD	ST3GAL5
DNAJB4	PBX3
AURKA	PTGER4
CENPA	ARHGAP15
BRCA1	SLC24A1
RELA	DSG2
IL7R	GPSM3
SUMO1	RAB15
ACCS	SYBU
MCM10	BUB1B
RELL1	HPRT1
HBA1	RNFT1
SPATA18	MYO15B
PNP	ZSWIM8
MSRA	MSL3
RPLP0	PLEKHO2
SDHD	AR
OSTC	MKL2
GALC	CCL19
LBR	ALYREF
ELOVL5	FOXA1
NRROS	FAAH2
C4orf19	COBL
ESR1	FOXC1
DCN	STAT1
CDK1	MRPL19
ARPC1B	SPP1
PGAM1	CST3
KIF16B	BIN1
C1orf116	LTA
SPC25	TMEM191B
TBX2	SDHAF3
RPS15A	GAPDH
DENND1B	ARPIN
SYTL4	LYL1
EGFL6	PRKX
GLRX3	CLTC
SNX8	JAML
LCOR	PTGDS
ENTPD1	VAMP7
DCBLD1	RASSF2
ABI3BP	GIMAP7

## Sheet: ER-RT-
Gene 1	Gene 2
C1orf116	CCR7
EFNA1	IRF8
MYO10	CCL19
SNX7	PTGDS
SLC39A14	JAML
PNP	GIMAP7
DSG2	RELL1
OSTCP2	STARD3
MSRA	ARHGAP15
DCBLD1	SEPT6
SLC3A2	C3
GART	PTPN1
RAPH1	ATM
GALC	TRERF1
ARPIN	ACSS1
SRD5A1	DTL
TBX2	PI16
RPLP0	IL7R
MET	CENPA
SERPINE2	FLI1
AUTS2	KIAA1324L
CBX2	LTA
SLC24A1	LRMP
ALYREF	GPSM3
CLK1	ABI3BP
PDCD4	ADH1B
CCT6A	RASSF2
PRKCA	PRKCB
SERP1	LCP1
ZPR1	ST3GAL5
RAB25	MLLT6
DENND1B	ITPR1
MRPL19	LBR
LAMP2	CST3
TK1	ARHGAP24
RGS4	SLC9A9
DNAJB4	IRF1
MTRF1	LGALS9
MYO5C	PSMC4
TTLL3	REC8
KIF20A	MKI67
WRAP53	LYL1
DNAJB9	CXCR4
HIF1A	CTSK
PGK1	HLA-DQA1
PUM1	TUBB
CDT1	UCHL1
SPP1	TNFRSF1B
OSTC	PIK3CD
HOXC13	FGR
MSL3	EGFL6
SARS	EXOC2
MCM6	EMP3
TRPS1	BTG2
AURKA	TPK1
C11orf52	PTGER4
SYBU	ESR1
BUB1B	NRROS
SLC29A4	DNALI1
CCDC34	MYO15B
JUN	CLTC
GAPDH	STAT1
SDHD	HDAC1
RPS15A	DCN
FOXC1	PLCB2
SPATA18	GDPD5
TTC8	PLEKHO2
HPRT1	CD68
FZD2	WFDC21P
LOC653080	KIF16B
TAF9	ENTPD1
HOOK1	RGS1
RPLP0	MAN1C1
SUMO1	BCL2
BIN1	APBB1IP
SLC2A6	BATF
TOMM5	TPM3
ACTG1	ZFP14
COBL	PVALB
MBOAT1	CD300A
ELOVL5	FOXA1
GINS3	BRCA1
GUSB	ERBB2
ZNF680	HLA-DQB1
ZSWIM8	FAAH2
RBPMS	CPE
EPAS1	CPNE1
MCM10	SPC25
RNFT1	BRCA2
KRT86	PRKX
PGR	SDHAF3
RERE	AR
NFIL3	CDK1
VAMP7	SF3A1
OSMR	TSPAN13
ZCCHC6	TTYH3
BCAR3	LCOR
CENPN	SNX8
BIRC5	HELLS
HLA-DQA2	C1orf132
PXMP4	RAD51
CES1	BLM
RPL18A	IGKC
GINS2	BTRC
RELA	RBMS1
