# Supplementary material for: Identification and validation of single-sample breast cancer radiosensitivity gene expression predictors
Source: Breast Cancer Res. 2018 Jul 4;20:64. doi: 10.1186/s13058-018-0978-y (PMC6033283; doi:10.1186/s13058-018-0978-y)
Supplement: Supplementary file 7 — Table S4. Univariable and multivariable Cox -models for the ER+ tumors including variables of “Give RT” vs “No RT” and “Give more treatment”, radiotherapy, and the interaction term between the prediction variable and RT. (XLSX 8 kb) [file 13058_2018_978_MOESM7_ESM.xlsx]

## Sheet: Sheet1
	Univariable Cox model			Multivariable Cox-model
Variable	HR	95% CI	p-value	HR	95%CI	p-value
RT	0.35	0.18-0.67	0.004	0.56	0.25-1.3	0.16
Give RT vs. No RT/More treatment	0.81	0.42-1.6	0.54	4.1	1.2-13	0.02
Interaction (RT*Give RT vs No RT/More treatment)				0.12	0.03-0.54	0.006
