# Supplementary material for: Identification and validation of single-sample breast cancer radiosensitivity gene expression predictors
Source: Breast Cancer Res. 2018 Jul 4;20:64. doi: 10.1186/s13058-018-0978-y (PMC6033283; doi:10.1186/s13058-018-0978-y)
Supplement: Supplementary file 9 — Table S2. Patient characteristics per cohort, estrogen receptor status and radiotherapy status. (XLSX 20 kb) [file 13058_2018_978_MOESM9_ESM.xlsx]

## Sheet: All
	ER+RT+		ER+RT-		ER-RT+		ER-RT-
N (%)	Cases	Controls	Cases	Controls	Cases	Controls	Cases	Controls
Number of patients	74	105	25	33	26	30	5	9
Radically operated (clear margins)
yes	74 (100)	105 (100)	25 (100)	33 (100)	26 (100)	30 (100)	5 (100)	9 (100)
no	0	0	0	0	0	0	0	0
Extensive Intraductal Component (EIC)
yes	6 (11)	5 (7)	1 (6)	3 (13)	1 (6)	0	0	0
no	49 (89)	71 (93)	17 (94)	20 (87)	16 (94)	18 (100)	1 (100)	7 (100)
missing	19	29	7	10	9	12	4	2
Ipsilateral breast tumor recurrence (IBTR)
yes	74	0	25	0	26	0	5	0
no	0	105	0	33	0	30	0	9
Tumor size mm, median (min-max)	16 (8-30)	15 (8-40)	13 (3-20)	17 (3-30)	23 (7-45)	19 (10-40)	27 (12-35)	15 (3-20)
Lymph node status
Node negative	51 (70)	85 (81)	16 (73)	29 (100)	16 (62)	25 (83)	3 (75)	8 (100)
Node positive	22 (30)	20 (19)	6 (27)	0	10 (38)	5 (17)	1 (25)	0
missing	1	0	3	4	0	0	1	1
Estrogen receptor (ER) status
positive	74	105	25	33	0	0	0	0
negative	0	0	0	0	26	30	5	9
Histological grade
1	4 (11)	13 (25)	4 (31)	5 (42)	0	1 (5)	1 (33)	0
2	21 (55)	27 (53)	6 (46)	6 (50)	4 (25)	4 (20)	2 (67)	0
3	13 (34)	11 (22)	3 (23)	1 (8)	12 (75)	15 (75)	0	1 (100)
missing	36	54	12	21	10	10	2	8
Subtype
Luminal A	34 (46)	57 (54)	16 (64)	23 (70)	0	0	0	0
Luminal B	24 (32)	28 (27)	9 (36)	10 (30)	0	0	0	0
Basal-like	0	0	0	0	16 (62)	21 (70)	5 (100)	7 (78)
HER2-enriched	16 (22)	20 (19)	0	0	10 (38)	9 (30)	0	2 (22)
Radiotherapy
yes	74	105	0	0	26	30	0	0
no	0	0	25	33	0	0	5	9
Chemotherapy
yes	19 (26)	16 (15)	2 (8)	0	14 (56)	14 (47)	0	0
no	55 (74)	88 (85)	23 (92)	33 (100)	11 (44)	16 (53)	4 (100)	8 (100)
missing	0	1	0	0	1	0	1	1
Endocrine therapy
yes	43 (58)	73 (70)	13 (52)	14 (44)	4 (16)	1 (3)	0	3 (33)
no	31 (42)	32 (30)	12 (48)	18 (56)	21 (84)	29 (97)	5 (100)	6 (67)
missing	0	0	0	1	1	0	0	0

## Sheet: training
	ER+RT+		ER+RT-		ER-RT+		ER-RT-
N (%)	Cases	Controls	Cases	Controls	Cases	Controls	Cases	Controls
Number of patients	32	46	13	28	18	20	5	6
Radically operated (clear margins)
yes	32	46	13	28	18	20	5	6
no	0	0	0	0	0	0	0	0
Extensive Intraductal Component (EIC)
yes	2 (10)	3 (7)	0	3 (14)	1 (11)	0	0	0
no	19 (90)	38 (93)	7 (100)	18 (86)	8 (89)	13 (100)	1 (100)	5 (100)
missing	11	5	6	7	9	7	4	1
Ipsilateral breast tumor recurrence (IBTR)
yes	32	0	13	0	18	0	5	0
no	0	46	0	28	0	20	0	6
Tumor size mm, median (min-max)	20 (10-30)	15 (8-40)	13 (8-22)	15 (3-30)	20 (7-45)	18 (10-40)	27 (12-35)	17 (15-20)
Lymph node status
Node negative	19 (59)	37 (80)	10 (91)	24 (100)	10 (56)	17 (85)	3 (75)	5 (100)
Node positive	13 (41)	9 (20)	1 (9)	0	8 (44)	3 (15)	1 (25)	0
missing	0	0	2	4	0	0	1	1
Estrogen receptor (ER) status
positive	32	46	13	28	0	0	0	0
negative	0	0	0	0	18	20	5	6
Histological grade
1	1 (6)	6 (23)	3 (33)	4 (40)	0	1 (7)	1 (33)	0
2	11 (61)	15 (58)	5 (56)	5 (50)	4 (36)	4 (29)	2 (67)	0
3	6 (33)	5 (19)	1 (11)	1 (10)	7 (64)	9 (64)	0	1 (100)
missing	14	20	4	18	7	6	2	5
Subtype
Luminal A	13 (41)	30 (65)	7 (54)	8 (29)	0	0	0	0
Luminal B	13 (41)	15 (33)	6 (46)	20 (71)	0	0	0	0
Basal-like	0	0	0	0	11 (61)	17 (85)	5 (100)	4 (67)
HER2-enriched	6 (19)	1 (2)	0	0	7 (39)	3 (15)	0	2 (33)
Radiotherapy
yes	32	46	0	0	18	20	0	0
no	0	0	13	28	0	0	5	6
Chemotherapy
yes	9 (28)	8 (17)	0	0	9 (50)	8 (40)	0	0
no	23 (72)	38 (83)	13 (100)	28 (100)	9 (50)	12 (60)	4 (100)	6 (100)
missing	0	0	0	0	0	0	1	0
Endocrine therapy
yes	17 (53)	22 (48)	6 (46)	10 (36)	3 (17)	1 (5)	0	1 (17)
no	15 (47)	24 (52)	7 (54)	18 (64)	15 (83)	19 (95)	5 (100)	5 (83)
missing	0	0	0	0	0	0	0	0

## Sheet: validation
	ER+RT+		ER+RT-		ER-RT+		ER-RT-
N (%)	Cases	Controls	Cases	Controls	Cases	Controls	Cases	Controls
Number of patients	42	59	12	5	8	10	0	3
Radically operated (clear margins)
yes	42 (100)	59 (100)	12 (100)	5 (100)	8 (100)	10 (100)	0	3 (100)
no	0	0	0	0	0	0	0	0
Extensive Intraductal Component (EIC)
yes	4 (12)	2 (6)	1 (9)	0	0	0	0	0
no	30 (88)	33 (94)	10 (91)	2 (100)	8 (100)	5 (100)	0	2 (100)
missing	8	24	1	3	0	5	0	1
Ipsilateral breast tumor recurrence (IBTR)
yes	42	0	12	0	8	0	0	0
no	0	59	0	5	0	10	0	3
Tumor size mm, median (min-max)	15 (8-30)	15 (8-30)	13 (4-30)	20 (5-30)	26 (12-35)	23 (10-28)	0	13 (3-18)
Lymph node status
Node negative	32 (78)	48 (81)	6 (54)	5 (100)	6 (75)	8 (80)	0	3 (100)
Node positive	9 (22)	11 (19)	5 (46)	0	2 (25)	2 (20)	0	0
missing	1	0	1	0	0	0	0	0
Estrogen receptor (ER) status
positive	42	59	12	5	0	0	0	0
negative	0	0	0	0	8	10	0	3
Histological grade
1	3 (15)	7 (28)	1 (25)	1 (50)	0	0	0	0
2	10 (50)	12 (48)	1 (25)	1 (50)	0	0	0	0
3	7 (35)	6 (24)	2 (50)	0	5 (100)	6 (100)	0	0
missing	22	34	8	3	3	4	0	3
Subtype
Luminal A	21 (50)	27 (46)	9 (75)	3 (60)	0	0	0	0
Luminal B	11 (26)	13 (22)	3 (25)	2 (40)	0	0	0	0
Basal-like	0	0	0	0	5 (63)	4 (40)	0	3 (100)
HER2-enriched	10 (24)	19 (32)	0	0	3 (38)	6 (60)	0	0
Radiotherapy
yes	42	59	0	0	8	10	0	0
no	0	0	12	5	0	0	0	3
Chemotherapy
yes	10 (24)	8 (14)	3 (17)	0	5 (71)	6 (60)	0	0
no	32 (76)	50 (86)	10 (83)	5 (100)	2 (29)	4 (40)	0	2 (100)
missing	0	1	0	0	1	0	0	1
Endocrine therapy
yes	26 (62)	51 (86)	7 (58)	4 (100)	1 (14)	0	0	2 (67)
no	16 (38)	8 (14)	5 (42)	0	6 (86)	10 (100)	0	1 (33)
missing	0	0	0	1	1	0	0	0
